# Supplementary material for: Assessing the Impact of the COVID-19 Pandemic in Spain: Large-Scale, Online, Self-Reported Population Survey
Source: J Med Internet Res. 2020 Sep 10;22(9):e21319. doi: 10.2196/21319 (PMC7485997; doi:10.2196/21319)
Supplement: Multimedia Appendix 3 [file jmir_v22i9e21319_app3.txt]

consent	source	demo_age	demo_sex	demo_country	demo_ca	demo_ca_code	demo_province	demo_province_code	home_ages__10less	home_ages__11to20	home_ages__21to29	home_ages__30to39	home_ages__40to49	home_ages__50to59	home_ages__60to69	home_ages__70to79	home_ages__80more	home_ages__answer	home_ages__no_answer	home_number_people	home_type	home_isolation	home_transport__answer	home_transport__bike	home_transport__car_individual	home_transport__car_shared	home_transport__long_distance_train_bus	home_transport__motorcycle	home_transport__no_answer	home_transport__public_transport	home_transport__stayed_home	home_transport__taxi	home_transport__walk	home_cleaner	leaving_category	home_leaving__answer	home_leaving__bakery	home_leaving__bank	home_leaving__doctor_appointment	home_leaving__exercise	home_leaving__health_center	home_leaving__help_others	home_leaving__hospital	home_leaving__kiosk	home_leaving__no_answer	home_leaving__other	home_leaving__pharmacy	home_leaving__stayed_home	home_leaving__supermarket
yes	gforms	50to59	female	ES	Comunitat Valenciana	10	Valencia/València	46	0	0	1	0	0	1	0	0	0	1	0	4	single_family		1	0	0	1		0	0	0	0	0	0	yes	medical	1	0	0	1		0	0	1	0	0	0	0	0	1
yes	gforms	30to39	female	ES	Comunitat Valenciana	10	Castellón/Castelló	12	1	0	0	1	0	0	0	0	0	1	0	3	appartment	no	1	0	1	0		0	0	0	0	0	0	no	work	1	0	0	0		0	0	0	0	0	0	0	0	1
yes	gforms	40to49	female	ES	Comunitat Valenciana	10	Valencia/València	46	1	0	0	0	1	0	0	0	0	1	0	3	appartment	no	1	0	1	0		0	0	0	0	0	1	yes	work	1	1	1	0		0	0	0	0	0	0	1	0	1
yes	survey123	18to20	female	ES	Comunitat Valenciana	10	Castellón/Castelló	12	0	1	0	0	0	1	0	0	0	1	0	4	single_family	no	1	0	0	0		0	0	0	0	0	1	yes	basic needs	1	1	0	0		0	0	0	0	0	0	0	0	1
yes	gforms	50to59	male	ES	Comunitat Valenciana	10	Valencia/València	46	0	0	0	0	0	1	0	0	0	1	0	2	appartment	no	1	0	1	0		0	0	0	0	0	0	no	basic needs	1	0	0	0		0	0	0	0	0	0	0	0	1
yes	gforms	50to59	male	ES	Comunitat Valenciana	10	Valencia/València	46	0	0	0	0	0	1	0	0	0	1	0	1	appartment	yes	1	0	1	0		0	0	0	0	0	1	yes	work	1	0	0	0		0	0	0	0	0	0	0	0	1
yes	gforms	70to79	male	ES	Comunitat Valenciana	10	Valencia/València	46	0	0	0	0	1	0	1	1	0	1	0	3	appartment	yes	1	0	0	0		0	0	0	1	0	0	no	stayed home	1	0	0	0		0	0	0	0	0	0	0	1	0
yes	gforms	40to49	male	ES	Balears, Illes	4	Balears, Illes	7	1	0	0	0	1	0	0	0	0	1	0	5more	appartment	no	1	0	0	0		0	0	0	0	0	1	no	basic needs	1	1	0	0		0	0	0	1	0	0	1	0	1
yes	gforms	50to59	female	ES	Comunitat Valenciana	10	Valencia/València	46	0	0	0	0	0	1	0	0	1	1	0	3	appartment	no	1	0	1	0		0	0	0	0	0	1	yes	medical	1	0	1	1		0	0	0	0	0	0	1	0	1
yes	gforms	40to49	female	ES	Andalucía	1	Cádiz	11	0	1	0	0	1	1	0	0	0	1	0	4	appartment	no	1	0	0	1		0	0	0	0	0	0	no	medical	1	0	0	0		1	0	0	0	0	0	1	0	1
yes	gforms	50to59	female	ES	Comunitat Valenciana	10	Valencia/València	46	0	0	0	0	0	1	0	1	0	1	0	2	appartment	yes	1	0	0	0		0	0	0	0	0	1	no	basic needs	1	1	0	0		0	0	0	0	0	0	1	0	1
yes	gforms	40to49	female	ES	Comunitat Valenciana	10	Valencia/València	46	0	1	1	0	1	0	0	0	0	1	0	5more	single_family	yes	1	0	1	0		0	0	0	0	0	0	no	work	1	0	1	0		0	0	0	0	0	0	1	0	1
yes	survey123	30to39	female	ES	Comunitat Valenciana	10	Valencia/València	46	1	0	0	1	0	0	0	0	0	1	0	4	appartment	no	1	0	0	0		0	0	0	0	0	1	no	basic needs	1	0	0	0		0	0	0	0	0	0	0	0	1
yes	gforms	60to69	female	ES	Comunitat Valenciana	10	Alicante/Alacant	3	0	0	0	0	0	0	1	0	0	1	0	1	single_family	yes	1	0	0	0		0	0	0	0	0	1	no	work	1	0	0	0		0	0	0	0	0	0	1	0	1
yes	gforms	30to39	male	ES	Comunitat Valenciana	10	Valencia/València	46	0	0	1	1	0	1	0	0	0	1	0	3	appartment	no	1	0	0	0		0	0	0	0	0	1	no	basic needs	1	0	0	0		0	1	0	0	0	1	1	0	1
yes	gforms	50to59	female	ES	Comunitat Valenciana	10	Valencia/València	46	1	1	0	0	0	1	0	0	0	1	0	5more	appartment	yes	1	0	1	0		0	0	0	0	0	1	no	medical	1	0	0	1		0	0	0	0	0	1	1	0	1
yes	gforms	30to39	female	ES	Comunitat Valenciana	10	Valencia/València	46	1	0	0	1	0	0	0	0	0	1	0	4	single_family	yes	1	0	1	0		0	0	0	0	0	0	no	medical	1	0	1	0		0	0	1	0	0	0	1	0	1
yes	gforms	21to29	female	ES	Comunitat Valenciana	10	Alicante/Alacant	3	0	0	1	1	0	0	0	0	0	1	0	2	single_family	yes	1	0	1	0			0	0	0	0	1	no	basic needs	1	0	0	0		0	1	0	0	0	1	0	0	1
yes	gforms	50to59	female	ES	Comunitat Valenciana	10	Valencia/València	46	0	1	0	0	0	0	0	0	0	1	0	2	appartment	yes	1	0	1	0		0	0	0	0	0	0	no	work	1	0	0	0		0	0	0	0	0	0	0	0	1
yes	gforms	60to69	male	ES	Comunitat Valenciana	10	Valencia/València	46	0	0	0	0	0	0	1	0	0	1	0	2	single_family	yes	1	0	1	0		0	0	0	0	0	1	yes	work	1	1	1	0		0	0	0	0	0	0	0	0	1
yes	gforms	50to59	female	ES	Galicia	12	Lugo	27										0	1	1	single_family	yes	1	0	0	0		0	0	0	0	0	1	yes	basic needs	1	1	1	0		0	0	0	0	0	0	1	0	1
yes	gforms	50to59	male	ES	Comunitat Valenciana	10	Valencia/València	46	0	1	0	0	0	1	0	0	0	1	0	4	single_family	yes	1	0	1	0		0	0	0	0	0	0	yes	work	1	0	1	0		0	0	1	0	0	0	1	0	1
yes	gforms	40to49	female	ES	Comunitat Valenciana	10	Valencia/València	46	0	0	0	0	1	0	0	0	0	1	0	1	appartment	yes	1	0	1	0			0	0	0	0	0	no	work	1	0	0	0		0	0	0	0	0	0	1	0	1
yes	gforms	40to49	male	ES	Comunitat Valenciana	10	Valencia/València	46	1	0	0	0	1	0	0	0	0	1	0	4	single_family	yes	1	0	1	0		0	0	0	0	0	0	no	basic needs	1	0	0	0		0	0	0	0	0	0	1	0	1
yes	gforms	50to59	male	ES	Comunitat Valenciana	10	Alicante/Alacant	3	0	0	1	0	0	1	1	0	0	1	0	3	single_family	yes	1	0	1	0		0	0	0	0	0	0	no	work	1	0	0	0		0	0	1	0	0	0	0	0	0
yes	gforms	50to59	female	ES	Comunitat Valenciana	10	Valencia/València	46	0	1	1	0	0	1	0	0	0	1	0	4	appartment	no	1	0	0	0		0	0	0	0	0	1	no	basic needs	1	0	0	0		0	0	0	0	0	0	1	0	1
yes	gforms	60to69	male	ES	Ceuta	18	Ceuta	51	0	0	1	0	0	1	1	0	0	1	0	3	other	yes	1	0	1	0		0	0	0	0	0	0	no	basic needs	1	0	0	0		0	0	0	0	0	0	1	0	1
yes	gforms	40to49	female	ES	Comunitat Valenciana	10	Valencia/València	46	1	0	0	0	1	0	0	0	0	1	0	3	single_family	yes	1	0	1	0		0	0	0	0	0	0	no	medical	1	0	0	0		0	0	1	0	0	0	0	0	0
yes	gforms	50to59	male	ES	Andalucía	1	Jaén	23	0	1	1	0	0	1	0	0	0	1	0	5more	appartment	yes	1	0	0	0		0	0	0	0	0	1	no	basic needs	1	1	1	0		0	0	0	0	0	0	1	0	1
yes	gforms	30to39	female	ES	Comunitat Valenciana	10	Valencia/València	46	0	0	0	0	1	0	0	0	0	1	0	3	single_family	yes	1	0	0	0		0	0	0	1	0	0	no	stayed home	1	0	0	0		0	0	0	0	0	0	0	1	0
yes	gforms	40to49	male	ES	Comunitat Valenciana	10	Valencia/València	46	1	0	0	0	1	0	0	0	0	1	0	3	appartment	yes	1	0	1	0		0	0	0	0	0	1	no	basic needs	1	0	0	0		0	0	0	0	0	0	1	0	1
yes	survey123	50to59	female	ES	Comunitat Valenciana	10	Valencia/València	46	0	1	0	0	0	1	0	0	0	1	0	4	single_family	no	1	0	0	0		0	0	0	1	0	0	no	stayed home	1	0	0	0		0	0	0	0	0	0	0	1	0
yes	gforms	50to59	female	ES	Comunitat Valenciana	10	Valencia/València	46	0	0	0	0	0	1	0	0	0	1	0	1	single_family	yes	1	0	1	0		0	0	0	0	0	0	no	work	1	0	0	0		0	0	0	0	0	0	1	0	1
yes	survey123	40to49	male	ES	Comunitat Valenciana	10	Alicante/Alacant	3	1	0	0	0	1	0	0	0	0	1	0	3	appartment	yes	1	0	1	0		0	0	0	0	0	1	no	work	1	0	0	0		0	1	0	0	0	1	1	0	1
yes	gforms	40to49	female	ES	Madrid, Comunidad de	13	Madrid	28	1	0	0	0	1	0	0	0	0	1	0	4	appartment	yes	1	0	0	0		0	0	0	1	0	0	no	stayed home	1	0	0	0		0	0	0	0	0	0	0	1	0
yes	gforms	60to69	male	ES	Comunitat Valenciana	10	Valencia/València	46	0	0	0	0	0	0	1	0	0	1	0	2	single_family	yes	1	0	0	0		0	0	0	0	0	1	no	medical	1	0	0	0		1	1	0	0	0	1	0	0	1
yes	gforms	50to59	male	ES	Comunitat Valenciana	10	Castellón/Castelló	12	0	1	0	0	0	0	0	0	0	1	0	5more	appartment	yes	1	0	1	0		0	0	0	0	0	1	yes	medical	1	0	0	1		1	0	1	0	0	0	0	0	1
yes	gforms	40to49	female	ES	Comunitat Valenciana	10	Valencia/València	46	0	0	0	0	1	0	0	0	0	1	0	1	single_family	yes	1	0	0	0		0	0	0	0	0	1	no	basic needs	1	0	0	0		0	1	0	0	0	1	1	0	1
yes	gforms	50to59	female	ES	Asturias, Principado de	3	Asturias	33	0	0	0	0	0	1	0	0	0	1	0	1	single_family	yes	1	0	1	0		0	0	0	0	0	1	no	basic needs	1	1	0	0		0	1	0	1	0	1	1	0	1
yes	gforms	30to39	male	ES	Andalucía	1	Sevilla	41	0	0	0	1	0	0	0	0	0	1	0	1	appartment	yes	1	0	1	0		0	0	0	0	0	0	no	work	1	0	0	0		0	0	1	0	0	0	0	0	1
yes	gforms	50to59	female	ES	Comunitat Valenciana	10	Alicante/Alacant	3	0	0	1	0	0	1	0	0	0	1	0	4	single_family	yes	1	0	1	0		0	0	0	0	0	0	no	medical	1	1	0	1		0	1	0	0	0	1	0	0	1
yes	gforms	40to49	male	ES	Comunitat Valenciana	10	Alicante/Alacant	3	0	1	0	0	1	0	0	0	0	1	0	4	appartment	no	1	0	1	0		0	0	0	0	0	0	no	work	1	1	0	0		0	0	0	1	0	0	1	0	1
yes	gforms	30to39	male	ES	Comunitat Valenciana	10	Valencia/València	46	1	0	0	1	0	0	0	0	0	1	0	4	appartment	no	1	0	0	0		0	0	0	1	0	0	no	stayed home	1	0	0	0		0	0	0	0	0	0	0	1	0
yes	gforms	60to69	female	ES	Castilla y León	7	Salamanca	37	0	0	0	0	0	0	1	1	0	1	0	2	appartment	yes	1	0	0	0		0	0	0	1	0	0	no	stayed home	1	0	0	0		0	0	0	0	0	0	0	1	0
yes	gforms	60to69	male	ES	Comunitat Valenciana	10	Valencia/València	46	0	0	0	0	0	0	1	0	0	1	0	2	appartment	yes	1	0	1	0		0	0	0	0	0	0	no	work	1	1	1	0		0	0	0	0	0	0	1	0	1
yes	gforms	30to39	female	ES	Comunitat Valenciana	10	Alicante/Alacant	3	1	0	0	1	1	0	0	0	0	1	0	5more	appartment	yes	1	0	1	0		0	0	0	0	0	0	no	work	1	0	0	0		0	0	1	0	0	0	0	0	0
yes	gforms	60to69	male	ES	Comunitat Valenciana	10	Valencia/València	46	0	0	0	0	0	0	1	0	1	1	0	2	appartment	no	1	0	0	0		0	0	0	1	0	0	no	stayed home	1	0	0	0		0	0	0	0	0	0	0	1	0
yes	gforms	50to59	male	ES	Madrid, Comunidad de	13	Madrid	28	0	0	1	0	0	1	0	0	0	1	0	3	single_family	yes	1	0	1	0		0	0	0	0	0	0	no	medical	1	0	0	0		0	0	1	0	0	0	0	0	0
yes	gforms	40to49	female	ES	Comunitat Valenciana	10	Valencia/València	46	1	0	0	0	1	0	0	0	0	1	0	4	appartment	yes	1	0	0	0		0	0	0	0	0	1	no	other	1	0	0	0		0	0	0	0	0	0	0	0	0
yes	gforms	30to39	female	ES	Comunitat Valenciana	10	Valencia/València	46	0	0	0	1	0	0	0	1	0	1	0	3	appartment	yes	1	0	0	0		0	0	0	1	0	0	yes	stayed home	1	0	0	0		0	0	0	0	0	0	0	1	0
yes	gforms	60to69	male	ES	Comunitat Valenciana	10	Valencia/València	46	0	0	0	0	0	1	1	0	0	1	0	2	appartment	no	1	0	1	0		0	0	0	0	0	0	no	work	1	0	0	0		0	0	0	0	0	0	1	0	1
yes	gforms	40to49	female	ES	Comunitat Valenciana	10	Valencia/València	46	1	0	0	0	0	0	0	0	0	1	0	3	appartment	yes	1	0	1	1		0	0	0	0	0	0	no	work	1	0	0	0		1	0	1	0	0	0	1	0	1
yes	survey123	30to39	male	ES	Comunitat Valenciana	10	Valencia/València	46	0	0	0	1	0	0	0	0	0	1	0	2	appartment	yes	1	0	1	0		0	0	0	0	0	0	no	work	1	0	0	0		0	0	0	0	0	0	0	0	1
yes	gforms	50to59	female	ES	Comunitat Valenciana	10	Castellón/Castelló	12	0	0	1	0	0	1	0	0	0	1	0	3	appartment	yes	1	0	1	0		0	0	0	0	0	1	no	work	1	1	0	0		0	1	0	0	0	1	1	0	1
yes	gforms	50to59	male	ES	Comunitat Valenciana	10	Valencia/València	46	0	0	0	0	0	1	0	0	0	1	0	4	appartment	no	1	0	1	0		0	0	0	0	0	0	no	work	1	0	0	0		0	1	0	0	0	1	0	0	0
yes	gforms	50to59	female	ES	Comunitat Valenciana	10	Valencia/València	46	0	0	1	0	0	1	0	0	0	1	0	4	appartment	yes	1	0	1	0		0	0	0	0	0	0	yes	work	1	0	0	0		0	1	0	0	0	1	0	0	1
yes	gforms	21to29	female	ES	Comunitat Valenciana	10	Alicante/Alacant	3	0	1	0	0	0	1	0	0	0	1	0	4	single_family	yes	1	0	0	0			0	0	1	0	0	no	stayed home	1	0	0	0		0	0	0	0	0	0	0	1	0
yes	gforms	40to49	female	ES	Comunitat Valenciana	10	Valencia/València	46	0	1	0	0	1	0	0	0	0	1	0	4	appartment	no	1	0	1	0		0	0	0	0	0	1	no	basic needs	1	0	0	0		0	1	0	0	0	1	1	0	1
yes	gforms	30to39	female	ES	Comunitat Valenciana	10	Valencia/València	46	1	0	0	0	1	0	0	0	0	1	0	3	single_family	no	1	0	0	0		0	0	0	1	0	0	no	stayed home	1	0	0	0		0	0	0	0	0	0	0	1	0
yes	gforms	50to59	female	ES	Comunitat Valenciana	10	Valencia/València	46	0	0	0	0	0	0	1	0	0	1	0	2	appartment	yes	1	0	0	0		0	0	0	0	0	1	yes	basic needs	1	0	0	0		0	0	0	0	0	0	1	0	1
yes	gforms	50to59	female	ES	Comunitat Valenciana	10	Valencia/València	46	0	0	0	0	0	1	1	0	0	1	0	2	appartment	no	1	0	0	0		0	0	0	0	0	1	no	basic needs	1	1	0	0		0	0	0	1	0	0	1	0	1
yes	gforms	21to29	male	ES	Comunitat Valenciana	10	Valencia/València	46	0	1	0	0	0	1	0	0	0	1	0	3	appartment	yes	1	0	0	0		0	0	0	0	0	1	no	basic needs	1	0	0	0		0	0	0	0	0	0	0	0	1
yes	gforms	70to79	male	ES	Cataluña	9	Barcelona	8	0	0	0	0	0	0	0	1	0	1	0	2	single_family	no	1	0	1	0			0	0	0	0	0	yes	basic needs	1	0	0	0		0	0	0	0	0	0	0	0	1
yes	gforms	40to49	female	ES	Comunitat Valenciana	10	Valencia/València	46	0	1	0	0	1	0	0	0	0	1	0	4	appartment	yes	1	0	0	0		0	0	0	0	0	1	no	basic needs	1	0	0	0		0	0	0	0	0	0	1	0	1
yes	gforms	18to20	female	ES	Comunitat Valenciana	10	Valencia/València	46	1	1	0	1	0	0	1	0	0	1	0	5more	appartment	no	1	0	0	0		0	0	0	1	0	0	no	stayed home	1	0	0	0		0	0	0	0	0	0	0	1	0
yes	gforms	40to49	female	ES	Comunitat Valenciana	10	Valencia/València	46	1	0	0	0	1	0	0	0	0	1	0	3	appartment	no	1	0	1	0		0	0	0	0	0	0	no	medical	1	0	0	0		0	1	1	0	0	1	0	0	1
yes	gforms	40to49	female	ES	Comunitat Valenciana	10	Valencia/València	46	0	1	0	0	1	0	0	0	0	1	0	4	single_family	yes	1	0	0	0		0	0	0	0	0	1	no	work	1	1	0	0		0	0	0	0	0	0	1	0	1
yes	gforms	40to49	female	ES	Comunitat Valenciana	10	Valencia/València	46										0	1	1	appartment	yes	1	0	0	0		0	0	1	0	0	0	no	work	1	0	0	0		0	0	0	0	0	0	0	0	0
yes	survey123	30to39	female	ES	Comunitat Valenciana	10	Alicante/Alacant	3	1	0	0	1	0	0	0	0	0	1	0	3	appartment	no	1	0	1	0		0	0	0	0	0	0	no	basic needs	1	1	0	0		0	0	0	0	0	0	0	0	1
yes	gforms	50to59	male	ES	Comunitat Valenciana	10	Valencia/València	46	0	0	0	1	0	0	1	0	0	1	0	3	appartment	no	1	0	1	0		0	0	0	0	0	1	no	basic needs	1	0	0	0		0	0	0	0	0	0	1	0	1
yes	gforms	50to59	female	ES	Comunitat Valenciana	10	Valencia/València	46	0	1	0	0	0	1	0	0	0	1	0	4	single_family	yes	1	0	1	0			0	0	0	0	0	no	medical	1	0	0	0		1	0	0	0	0	0	0	0	1
yes	gforms	50to59	male	ES	Comunitat Valenciana	10	Valencia/València	46	0	0	0	1	0	1	0	0	0	1	0	3	appartment	yes	1	0	0	0		1	0	0	0	0	1	no	work	1	0	0	0		0	0	0	0	0	0	1	0	1
yes	gforms	60to69	male	ES	Comunitat Valenciana	10	Valencia/València	46	0	0	0	0	0	0	1	0	0	1	0	2	single_family	yes	1	0	1	0		0	0	0	0	0	1	no	work	1	1	0	0		1	1	0	1	0	1	1	0	1
yes	gforms	50to59	male	ES	Comunitat Valenciana	10	Valencia/València	46	0	1	0	0	1	1	0	0	0	1	0	4	appartment	no	1	0	1	0		0	0	0	0	0	1	no	basic needs	1	0	0	0		0	0	0	0	0	0	1	0	1
yes	gforms	30to39	male	ES	Andalucía	1	Sevilla	41										0	1	1	appartment	yes	1	0	1	0			0	0	0	0	1	no	basic needs	1	0	0	0		0	0	0	0	0	0	0	0	1
yes	gforms	50to59	female	ES	Comunitat Valenciana	10	Castellón/Castelló	12	0	1	0	0	0	1	0	0	0	1	0	3	appartment	yes	1	0	0	0		0	0	0	0	0	1	no	medical	1	0	0	0		1	0	0	0	0	0	0	0	1
yes	survey123	50to59	female	ES	Comunitat Valenciana	10	Alicante/Alacant	3	0	0	0	0	0	1	0	0	0	1	0	2	single_family	yes	1	0	1	0		0	0	0	0	0	1	yes	basic needs	1	0	0	0		0	0	0	0	0	0	1	0	1
yes	survey123	40to49	female	ES	Comunitat Valenciana	10	Valencia/València	46	0	1	0	0	0	1	0	0	0	1	0	4	single_family	yes	1	0	1	0		0	0	0	0	0	0	no	work	1	0	0	0		0	0	0	0	0	0	0	0	1
yes	gforms	21to29	female	ES	Comunitat Valenciana	10	Valencia/València	46	0	0	1	0	0	1	1	0	0	1	0	3	appartment	yes	1	0	0	0		0	0	0	0	0	1	yes	basic needs	1	1	0	0		0	0	0	0	0	0	1	0	1
yes	gforms	30to39	female	ES	Comunitat Valenciana	10	Valencia/València	46	1	0	0	1	0	0	0	0	0	1	0	4	appartment	no	1	0	0	0		0	0	0	0	0	1	no	basic needs	1	0	0	0		0	0	0	0	0	0	1	0	1
yes	gforms	50to59	female	ES	Comunitat Valenciana	10	Castellón/Castelló	12	0	1	1	0	0	1	0	0	0	1	0	4	single_family	yes	1	0	1	0		0	0	0	0	0	0	no	medical	1	1	0	0		1	0	0	0	0	0	0	0	1
yes	gforms	60to69	male	ES	Comunitat Valenciana	10	Alicante/Alacant	3	0	0	0	1	0	0	1	0	0	1	0	3	appartment	yes	1	0	0	0		0	0	0	0	0	1	no	basic needs	1	1	0	0		0	0	0	0	0	0	0	0	1
yes	gforms	30to39	male	ES	Comunitat Valenciana	10	Alicante/Alacant	3	0	0	0	1	0	0	0	0	0	1	0	1	single_family	yes	1	0	1	0		0	0	0	0	0	0	no	medical	1	0	0	1		0	1	0	0	0	1	0	0	1
yes	gforms	40to49	female	ES	Comunitat Valenciana	10	Valencia/València	46										0	1	1	single_family	yes	1	0	0	0		0	0	0	0	0	1	no	basic needs	1	0	0	0		0	0	0	0	0	0	0	0	1
yes	gforms	40to49	male	ES	Aragón	2	Huesca	22	1	0	0	0	1	0	0	0	0	1	0	4	appartment	yes	1	0	0	0		0	0	0	0	0	1	no	work	1	1	0	0		0	0	0	0	0	0	1	0	1
yes	gforms	30to39	female	ES	Comunitat Valenciana	10	Valencia/València	46	1	0	0	1	0	1	0	0	0	1	0	4	appartment	yes	1	0	0	0		0	0	0	1	0	0	yes	stayed home	1	0	0	0		0	0	0	0	0	0	0	1	0
yes	gforms	18to20	female	ES	Canarias	5	Santa Cruz de Tenerife	38	0	1	0	0	0	1	0	0	0	1	0	4	appartment	no	1	0	0	0		0	0	0	0	0	1	no	other	1	0	0	0		0	0	0	0	0	0	0	0	0
yes	gforms	30to39	female	ES	Comunitat Valenciana	10	Valencia/València	46	0	0	0	1	0	0	0	0	0	1	0	2	single_family	yes	1	0	1	0		0	0	0	0	0	1	no	work	1	0	0	0		0	0	0	0	0	0	1	0	1
yes	gforms	30to39	female	ES	Cataluña	9	Barcelona	8										0	1	1	single_family	yes	1	0	0	0		0	0	0	0	0	1	no	basic needs	1	0	0	0		0	1	0	0	0	1	1	0	1
yes	gforms	40to49	female	ES	Madrid, Comunidad de	13	Madrid	28	1	0	0	0	1	0	0	0	0	1	0	4	single_family	yes	1	0	0	0		0	0	0	0	0	1	no	basic needs	1	0	0	0		0	0	0	0	0	0	0	0	1
yes	gforms	50to59	female	ES	Comunitat Valenciana	10	Alicante/Alacant	3	0	1	1	0	0	1	0	0	0	1	0	4	single_family	yes	1	0	1	0		0	0	0	0	0	0	no	medical	1	1	0	1		0	0	1	0	0	0	0	0	1
yes	gforms	18to20	female	ES	Aragón	2	Zaragoza	50	0	0	1	0	1	0	0	0	0	1	0	5more	single_family	yes	1	0	0	0		0	0	0	0	0	1	no	work	1	0	0	0		0	0	0	0	0	0	1	0	1
yes	gforms	40to49	female	ES	Comunitat Valenciana	10	Alicante/Alacant	3	1	0	0	0	0	1	0	0	0	1	0	3	appartment	yes	1	0	0	0		0	0	0	0	0	1	no	basic needs	1	0	0	0		0	0	0	0	0	0	0	0	1
yes	gforms	50to59	female	ES	País Vasco	16	Bizkaia	48	0	0	1	0	0	1	0	0	0	1	0	5more	single_family	yes	1	0	1	0			0	0	0	0	0	no	work	1	1	0	0		0	0	0	0	0	0	1	0	1
yes	gforms	21to29	female	ES	Comunitat Valenciana	10	Valencia/València	46	0	0	0	0	0	1	0	0	0	1	0	2	appartment	no	1	0	0	0		0	0	0	0	0	1	no	basic needs	1	0	0	0		0	1	0	0	0	1	0	0	1
yes	gforms	30to39	female	ES	Comunitat Valenciana	10	Castellón/Castelló	12	0	0	0	1	0	0	0	0	0	1	0	2	appartment	yes	1	0	0	0		0	0	0	0	0	1	no	basic needs	1	1	0	0		0	0	0	0	0	0	0	0	1
yes	gforms	30to39	female	ES	Comunitat Valenciana	10	Valencia/València	46	0	0	0	1	0	0	0	0	0	1	0	2	appartment	no	1	0	0	0		0	0	0	1	0	0	no	stayed home	1	0	0	0		0	0	0	0	0	0	0	1	0
yes	gforms	40to49	female	ES	Madrid, Comunidad de	13	Madrid	28	1	1	0	0	1	0	0	0	0	1	0	4	appartment	no	1	0	1	0		0	0	0	0	0	1	no	work	1	0	0	0		1	1	0	0	0	1	1	0	1
yes	gforms	50to59	male	ES	Comunitat Valenciana	10	Alicante/Alacant	3	0	0	1	0	0	1	0	0	0	1	0	3	single_family	yes	1	0	1	0		0	0	0	0	0	0	no	work	1	0	0	0		0	0	0	0	0	0	0	0	1
yes	gforms	30to39	male	ES	Comunitat Valenciana	10	Valencia/València	46	1	0	0	1	0	0	0	0	0	1	0	4	appartment	yes	1	0	0	0		0	0	0	1	0	0	no	stayed home	1	0	0	0		0	0	0	0	0	0	0	1	0
yes	gforms	21to29	female	ES	Cataluña	9	Barcelona	8	0	0	1	0	1	0	0	0	0	1	0	3	appartment	no	1	0	0	0		0	0	1	0	0	1	no	basic needs	1	0	0	0		0	0	0	0	0	0	0	0	1
yes	gforms	21to29	female	ES	Comunitat Valenciana	10	Alicante/Alacant	3	0	0	1	1	0	0	0	0	0	1	0	2	appartment	no	1	1	0	1			0	1	0	0	0	no	work	1	0	0	0		0	0	0	0	0	0	0	0	0
yes	gforms	40to49	female	ES	Comunitat Valenciana	10	Alicante/Alacant	3	0	1	0	0	1	1	0	0	0	1	0	3	single_family	yes	1	0	0	0			0	1	0	0	0	yes	work	1	0	0	0		0	0	1	0	0	0	0	0	0
yes	gforms	60to69	female	ES	Comunitat Valenciana	10	Alicante/Alacant	3	0	0	0	0	0	0	0	0	1	1	0	2	single_family	yes	1	0	0	0		0	0	0	0	0	1	no	basic needs	1	1	0	0		0	0	0	0	0	0	0	0	0
yes	survey123	50to59	female	ES	Andalucía	1	Córdoba	14	0	1	0	0	1	0	0	0	0	1	0	3	appartment	yes	1	0	1	0		0	0	0	0	0	0	no	work	1	0	0	0		0	0	0	0	0	0	0	0	1
yes	gforms	50to59	male	ES	Castilla-La Mancha	8	Guadalajara	19	0	0	0	0	0	1	0	0	0	1	0	1	appartment	yes	1	0	1	0		0	0	0	0	0	1	no	work	1	0	0	0		0	0	0	0	0	0	1	0	1
yes	gforms	40to49	female	ES	Comunitat Valenciana	10	Alicante/Alacant	3	0	1	0	0	1	0	0	0	0	1	0	3	single_family	yes	1	0	0	0		0	0	0	1	0	0	no	stayed home	1	0	0	0		0	0	0	0	0	0	0	1	0
yes	gforms	30to39	male	ES	Comunitat Valenciana	10	Alicante/Alacant	3	1	0	0	1	0	0	0	0	0	1	0	3	appartment	yes	1	0	1	0		0	0	0	0	0	0	no	basic needs	1	0	0	0		0	0	0	0	0	0	0	0	1
yes	survey123	50to59	female	ES	Madrid, Comunidad de	13	Madrid	28	0	0	1	0	0	0	0	1	0	1	0	2	appartment	yes	1	0	1	0		0	0	0	0	0	0	no	medical	1	0	0	0		0	0	1	0	0	0	1	0	1
yes	gforms	50to59	male	ES	Andalucía	1	Sevilla	41	0	0	0	0	0	1	0	0	0	1	0	2	single_family	yes	1	0	0	0			0	0	1	0	0	yes	stayed home	1	0	0	0		0	0	0	0	0	0	0	1	0
yes	gforms	60to69	male	ES	Comunitat Valenciana	10	Valencia/València	46	0	0	0	0	0	0	1	0	0	1	0	1	appartment	yes	1	0	0	0		0	0	0	1	0	0	yes	stayed home	1	0	0	0		0	0	0	0	0	0	0	1	0
yes	gforms	50to59	male	ES	Comunitat Valenciana	10	Valencia/València	46	0	1	0	0	0	1	0	0	0	1	0	4	appartment	yes	1	0	1	0		0	0	0	0	0	1	no	work	1	0	0	0		0	1	0	0	0	1	1	0	1
yes	gforms	21to29	male	ES	Castilla-La Mancha	8	Albacete	2	0	0	1	0	0	1	0	0	0	1	0	5more	appartment	no	1	0	1	0		0	0	0	0	0	1	no	basic needs	1	0	0	0		0	0	0	0	0	0	0	0	1
yes	gforms	50to59	male	ES	Comunitat Valenciana	10	Valencia/València	46	0	1	0	0	0	1	0	0	0	1	0	5more	single_family	yes	1	0	1	0		0	0	0	0	0	0	no	basic needs	1	1	0	0		0	0	0	0	0	0	0	0	1
yes	gforms	50to59	male	ES	Comunitat Valenciana	10	Alicante/Alacant	3	0	1	0	0	1	1	0	0	0	1	0	3	single_family	no	1	0	0	0		0	0	0	0	0	1	no	basic needs	1	0	0	0		0	0	0	0	0	0	0	0	1
yes	gforms	50to59	female	ES	Comunitat Valenciana	10	Valencia/València	46	0	0	0	0	0	1	0	0	0	1	0	1	appartment	yes	1	0	0	0		0	0	0	0	0	1	yes	basic needs	1	0	0	0		0	0	0	1	0	1	0	0	1
yes	gforms	40to49	male	ES	Comunitat Valenciana	10	Alicante/Alacant	3	1	0	0	1	0	0	0	0	0	1	0	3	appartment	no	1	0	0	0		0	0	0	0	0	1	no	medical	1	0	0	1		0	0	0	0	0	0	0	0	0
yes	gforms	40to49	female	ES	Comunitat Valenciana	10	Alicante/Alacant	3	1	1	0	0	1	0	0	0	0	1	0	4	appartment	yes	1	0	0	0		0	0	0	0	0	1	no	basic needs	1	0	0	0		0	0	0	0	0	0	0	0	1
yes	gforms	40to49	female	ES	Galicia	12	Ourense	32	0	1	0	0	1	1	0	0	0	1	0	4	appartment	yes	1	0	0	0		0	0	0	0	0	1	no	work	1	1	0	0		0	0	0	0	0	0	0	0	1
yes	gforms	50to59	female	ES	Comunitat Valenciana	10	Valencia/València	46	0	0	0	0	0	1	0	0	0	1	0	2	appartment	yes	1	0	1	0		0	0	0	0	0	1	no	work	1	0	0	0		0	0	0	0	0	0	0	0	1
yes	gforms	70to79	male	ES	País Vasco	16	Bizkaia	48	0	0	0	0	0	0	0	1	0	1	0	2	appartment	yes	1	0	0	0		0	0	0	0	0	1	yes	basic needs	1	0	0	0		0	0	0	0	0	0	1	0	1
yes	survey123	40to49	male	ES	Comunitat Valenciana	10	Alicante/Alacant	3										0	1	1	appartment	yes	1	0	0	0		0	0	0	0	0	1	no	basic needs	1	0	0	0		0	0	0	0	0	0	0	0	1
yes	gforms	50to59	female	ES	Comunitat Valenciana	10	Alicante/Alacant	3	0	1	0	0	0	1	0	0	0	1	0	3	appartment	yes	1	0	1	0		0	0	0	0	0	0	no	work	1	1	0	0		1	0	1	0	0	1	1	0	1
yes	gforms	30to39	female	ES	Comunitat Valenciana	10	Valencia/València	46	1	0	0	0	1	0	0	0	0	1	0	3	single_family	yes	1	0	1	0		0	0	0	0	0	0	no	work	1	0	0	0		0	1	0	0	0	1	1	0	1
yes	gforms	40to49	female	ES	Comunitat Valenciana	10	Valencia/València	46	0	1	0	0	1	0	0	0	0	1	0	4	appartment	no	1	0	0	0		0	0	0	0	0	1	no	work	1	0	0	0		0	0	0	0	0	0	1	0	1
yes	survey123	60to69	male	ES	Comunitat Valenciana	10	Valencia/València	46	0	0	0	0	0	0	1	0	0	1	0	2	appartment	yes	1	0	0	0		0	0	0	0	0	1	no	basic needs	1	1	0	0		0	0	0	1	0	0	1	0	1
yes	gforms	40to49	male	ES	Madrid, Comunidad de	13	Madrid	28	0	0	0	1	1	0	0	0	0	1	0	2	appartment	no	1	0	0	0			0	0	0	0	1	no	basic needs	1	0	0	0		0	0	0	1	0	0	1	0	1
yes	gforms	40to49	male	ES	Comunitat Valenciana	10	Valencia/València	46	1	1	0	0	1	0	0	0	0	1	0	5more	appartment	yes	1	0	1	0		0	0	0	0	0	0	no	work	1	0	0	0		0	0	1	0	0	0	0	0	1
yes	gforms	40to49	female	ES	Castilla-La Mancha	8	Albacete	2	1	1	0	0	1	0	0	0	0	1	0	4	appartment	yes	1	0	1	0		0	0	0	0	0	0	no	work	1	0	0	0		0	1	0	0	0	1	0	0	1
yes	gforms	30to39	female	ES	Madrid, Comunidad de	13	Madrid	28	1	0	0	1	1	0	0	0	0	1	0	3	appartment	no	1	0	0	0		0	0	0	0	0	1	no	basic needs	1	0	0	0		0	0	0	0	0	0	0	0	1
yes	gforms	50to59	male	ES	Murcia, Región de	14	Murcia	30	0	0	0	0	0	1	0	0	0	1	0	2	appartment	yes	1	0	0	0			0	0	0	0	1	no	basic needs	1	0	0	0		0	0	0	0	0	0	0	0	1
yes	gforms	40to49	male	ES	Comunitat Valenciana	10	Valencia/València	46	0	1	0	0	1	0	0	0	0	1	0	5more	appartment	yes	1	0	1	0		0	0	0	0	0	1	no	basic needs	1	0	0	0		0	0	0	0	0	0	1	0	1
yes	gforms	30to39	male	ES	Galicia	12	Coruña, A	15										0	1	1	single_family	yes	1	0	1	0		0	0	0	0	0	0	no	work	1	0	0	0		0	0	0	0	0	0	0	0	1
yes	gforms	70to79	female	ES	Comunitat Valenciana	10	Valencia/València	46	0	0	0	0	0	0	0	1	0	1	0	2	appartment	yes	1	0	0	0		0	0	0	1	0	0	yes	stayed home	1	0	0	0		0	0	0	0	0	0	0	1	0
yes	gforms	30to39	female	ES	Comunitat Valenciana	10	Valencia/València	46	0	0	0	1	0	0	0	0	0	1	0	1	single_family	yes	1	0	1	0		0	0	0	0	0	0	no	work	1	0	0	0		0	0	1	0	0	0	0	0	1
yes	gforms	50to59	female	ES	Madrid, Comunidad de	13	Madrid	28	0	1	1	0	0	1	0	0	0	1	0	5more	single_family	yes	1	0	1	0		0	0	0	0	0	1	no	medical	1	0	0	0		1	0	1	0	0	0	1	0	1
yes	gforms	30to39	male	ES	Comunitat Valenciana	10	Valencia/València	46	1	0	0	1	0	0	0	0	0	1	0	4	appartment	no	1	0	0	0		0	0	0	0	0	1	no	basic needs	1	0	0	0		0	0	0	0	0	0	1	0	1
yes	survey123	40to49	female	ES	Comunitat Valenciana	10	Valencia/València	46										0	1	1	appartment	yes	1	0	0	0		0	0	0	0	0	1	no	basic needs	1	1	1	0		0	0	0	0	0	0	0	0	1
yes	gforms	21to29	male	ES	Comunitat Valenciana	10	Valencia/València	46	0	0	1	0	0	0	0	0	0	1	0	4	appartment	yes	1	0	0	0		0	0	1	0	0	1	no	work	1	0	0	0		0	0	0	0	0	0	0	0	1
yes	gforms	40to49	female	ES	Comunitat Valenciana	10	Alicante/Alacant	3	1	1	0	0	1	0	0	0	0	1	0	4	appartment	yes	1	0	0	0		0	0	0	1	0	0	no	stayed home	1	0	0	0		0	0	0	0	0	0	0	1	0
yes	survey123	21to29	male	ES	Comunitat Valenciana	10	Valencia/València	46	0	0	0	0	0	1	0	0	0	1	0	3	appartment	no	1	0	0	0		0	0	0	0	0	1	no	basic needs	1	1	0	0		0	1	0	0	0	1	1	0	1
yes	gforms	40to49	female	ES	Rioja, La	17	Rioja, La	26	0	1	0	0	1	0	0	0	0	1	0	3	appartment	no	1	0	0	0		0	0	0	0	0	1	no	work	1	1	0	0		0	0	0	0	0	0	1	0	1
yes	gforms	60to69	male	ES	Comunitat Valenciana	10	Alicante/Alacant	3	0	0	0	0	0	0	1	0	0	1	0	2	other	yes	1	0	0	0		0	0	0	1	0	0	yes	stayed home	1	0	0	0		0	0	0	0	0	0	0	1	0
yes	gforms	40to49	male	ES	Comunitat Valenciana	10	Valencia/València	46	0	0	0	0	0	0	0	0	1	1	0	3	appartment	no	1	0	1	0		0	0	0	0	0	1	no	work	1	1	0	0		1	0	0	0	0	0	1	0	1
yes	gforms	21to29	female	ES	Comunitat Valenciana	10	Valencia/València	46	0	0	0	0	0	1	0	0	0	1	0	4	appartment	yes	1	0	0	0		0	0	0	1	0	0	yes	stayed home	1	0	0	0		0	0	0	0	0	0	0	1	0
yes	gforms	50to59	female	ES	Comunitat Valenciana	10	Valencia/València	46	0	1	0	0	0	1	0	0	1	1	0	4	single_family	yes	1	0	1	0		0	0	0	0	0	0	no	basic needs	1	0	0	0		0	0	0	0	0	0	0	0	1
yes	gforms	30to39	female	ES	Cataluña	9	Barcelona	8	1	0	0	0	0	0	0	0	0	1	0	4	appartment	no	1	0	0	0		0	0	0	0	0	1	no	basic needs	1	1	0	0		0	0	0	0	0	0	1	0	1
yes	gforms	50to59	female	ES	Andalucía	1	Almería	4	0	0	0	0	0	1	0	0	0	1	0	2	single_family	yes	1	0	1	0		0	0	0	0	0	0	yes	basic needs	1	0	0	0		0	0	0	0	0	0	1	0	1
yes	gforms	40to49	male	ES	Asturias, Principado de	3	Asturias	33	1	0	0	0	1	0	0	0	0	1	0	3	appartment	no	1	0	1	0		0	0	0	0	0	1	no	medical	1	1	0	0		1	0	0	0	0	0	0	0	0
yes	gforms	40to49	female	ES	Comunitat Valenciana	10	Castellón/Castelló	12	1	0	0	0	1	0	0	0	0	1	0	4	single_family	no	1	0	1	0		0	0	0	0	0	0	yes	other	1	0	0	0		0	0	0	0	0	1	0	0	0
yes	survey123	50to59	female	ES	Comunitat Valenciana	10	Alicante/Alacant	3	1	0	1	0	0	0	1	0	0	1	0	5more	single_family	no	1	0	1	0		0	0	0	0	0	0	no	medical	1	0	0	0		0	0	1	0	0	0	1	0	1
yes	gforms	50to59	female	ES	Comunitat Valenciana	10	Alicante/Alacant	3	0	0	1	0	0	1	0	0	0	1	0	3	appartment	yes	1	1	0	0		0	0	0	0	0	1	no	basic needs	1	0	0	0		0	0	0	1	0	0	0	0	1
yes	gforms	50to59	female	ES	Comunitat Valenciana	10	Valencia/València	46	0	1	1	0	0	1	0	0	0	1	0	4	single_family	yes	1	0	0	0		0	0	0	0	0	1	no	basic needs	1	0	0	0		0	0	0	0	0	0	1	0	1
yes	gforms	50to59	male	ES	Comunitat Valenciana	10	Valencia/València	46	0	0	0	0	0	1	0	0	0	1	0	2	single_family	yes	1	0	0	0		0	0	0	0	0	1	no	work	1	0	1	1		0	0	0	0	0	0	1	0	1
yes	gforms	50to59	female	ES	Comunitat Valenciana	10	Valencia/València	46	0	0	0	0	0	1	1	0	0	1	0	2	appartment	no	1	0	1	0		0	0	0	0	0	1	yes	medical	1	0	0	0		1	0	0	0	0	1	1	0	1
yes	gforms	21to29	female	ES	Comunitat Valenciana	10	Alicante/Alacant	3	0	0	1	0	0	1	0	0	0	1	0	3	appartment	yes	1	0	0	0		0	0	0	1	0	0	no	stayed home	1	0	0	0		0	0	0	0	0	0	0	1	0
yes	gforms	60to69	male	ES	Comunitat Valenciana	10	Valencia/València	46	0	1	1	0	0	1	1	0	0	1	0	4	appartment	yes	1	0	0	0		0	0	0	0	0	1	no	medical	1	1	0	0		1	0	0	0	0	0	1	0	1
yes	gforms	50to59	male	ES	Comunitat Valenciana	10	Alicante/Alacant	3	0	0	0	0	1	1	0	0	0	1	0	2	appartment	yes	1	0	1	0		0	0	0	0	0	0	no	basic needs	1	1	0	0		0	0	0	0	0	0	1	0	1
yes	gforms	40to49	male	ES	Comunitat Valenciana	10	Valencia/València	46	1	0	0	1	0	0	0	0	0	1	0	3	appartment	yes	1	0	1	0		0	0	0	0	0	0	no	work	1	1	0	1		0	0	1	0	0	0	1	0	1
yes	gforms	40to49	female	ES	Comunitat Valenciana	10	Alicante/Alacant	3	1	1	0	0	1	0	0	0	0	1	0	4	appartment	yes	1	0	1	0		0	0	0	0	0	0	no	work	1	0	0	0		0	0	0	0	0	0	0	0	1
yes	gforms	50to59	male	ES	Comunitat Valenciana	10	Valencia/València	46	1	0	0	0	1	1	0	0	0	1	0	4	appartment	no	1	0	1	0		0	0	1	0	0	1	yes	work	1	1	0	0		0	0	1	0	0	0	0	0	1
yes	gforms	50to59	male	ES	Castilla-La Mancha	8	Albacete	2	0	0	0	0	0	1	0	0	0	1	0	2	single_family	yes	1	0	0	0		0	0	0	0	0	1	no	basic needs	1	0	0	0		0	0	0	0	0	0	0	0	1
yes	gforms	40to49	male	ES	Comunitat Valenciana	10	Valencia/València	46	0	0	0	1	0	0	0	0	0	1	0	2	appartment	no	1	0	0	0		0	0	0	0	0	1	no	basic needs	1	0	0	0		0	0	0	0	0	0	0	0	1
yes	gforms	30to39	female	ES	Comunitat Valenciana	10	Castellón/Castelló	12	0	0	0	1	0	0	0	0	0	1	0	2	appartment	yes	1	0	0	0		0	0	0	0	0	1	no	basic needs	1	0	0	0		0	0	0	0	0	0	1	0	1
yes	gforms	40to49	female	ES	Comunitat Valenciana	10	Alicante/Alacant	3	1	0	0	0	1	0	0	0	0	1	0	3	single_family	yes	1	0	1	0		0	0	0	0	0	1	no	basic needs	1	0	0	0		0	0	0	0	0	0	0	0	1
yes	gforms	50to59	male	ES	Comunitat Valenciana	10	Valencia/València	46	0	1	0	0	0	0	0	0	0	1	0	4	single_family	yes	1	0	1	0			0	0	0	0	0	no	medical	1	0	0	1		0	0	1	0	0	0	0	0	0
yes	gforms	21to29	male	ES	Comunitat Valenciana	10	Alicante/Alacant	3										0	1	1	appartment	yes	1	0	1	0		0	0	0	0	0	1	no	basic needs	1	0	0	0		0	0	0	0	0	0	0	0	1
yes	gforms	30to39	female	ES	Andalucía	1	Sevilla	41	0	0	0	1	0	0	0	0	0	1	0	3	appartment	yes	1	0	0	0		0	0	0	0	0	1	no	basic needs	1	0	0	0		0	0	0	0	0	0	0	0	1
yes	gforms	40to49	female	ES	Comunitat Valenciana	10	Alicante/Alacant	3	1	0	0	0	1	0	0	0	0	1	0	3	single_family	no	1	0	1	0		0	0	0	0	0	0	no	basic needs	1	0	0	0		0	0	0	0	0	0	0	0	1
yes	gforms	50to59	male	ES	Comunitat Valenciana	10	Valencia/València	46	0	1	0	0	0	1	0	0	0	1	0	4	single_family	yes	1	0	1	0		0	0	0	0	0	1	no	basic needs	1	1	0	0		0	0	0	0	0	0	1	0	1
yes	gforms	30to39	female	ES	Comunitat Valenciana	10	Alicante/Alacant	3	1	0	0	1	0	0	0	0	0	1	0	3	single_family	yes	1	0	1	0		0	0	0	0	0	0	no	stayed home	1	0	0	0		0	0	0	0	0	0	0	1	0
yes	gforms	60to69	male	ES	Comunitat Valenciana	10	Valencia/València	46	0	0	1	0	0	1	1	0	0	1	0	3	appartment	yes	1	0	0	0		0	0	0	0	0	1	no	work	1	1	0	0		0	0	0	0	0	0	1	0	1
yes	gforms	50to59	female	ES	Comunitat Valenciana	10	Castellón/Castelló	12	0	0	0	0	0	0	1	0	0	1	0	2	appartment	yes	1	0	0	0		0	0	0	0	0	1	yes	basic needs	1	0	0	0		0	0	0	0	0	0	0	0	1
yes	gforms	50to59	male	ES	Castilla-La Mancha	8	Albacete	2	0	1	0	0	0	1	0	0	0	1	0	4	single_family	yes	1	0	1	0		0	0	0	0	0	1	no	basic needs	1	0	0	0		0	0	0	0	0	0	0	0	1
yes	gforms	21to29	female	ES	Comunitat Valenciana	10	Valencia/València	46	0	0	1	0	0	0	0	0	0	1	0	3	appartment	no	1	0	0	0		0	0	0	0	0	1	yes	basic needs	1	0	0	0		0	0	0	0	0	0	0	0	1
yes	gforms	30to39	male	ES	Comunitat Valenciana	10	Valencia/València	46	1	0	0	0	0	0	0	0	0	1	0	2	appartment	yes	1	0	1	0		0	0	0	0	0	1	yes	work	1	1	0	0		0	1	0	0	0	1	0	0	1
yes	gforms	50to59	female	ES	Comunitat Valenciana	10	Valencia/València	46	0	0	1	0	0	1	0	0	0	1	0	3	appartment	yes	1	0	1	0		0	0	0	0	0	0	no	basic needs	1	0	0	0		0	0	0	0	0	0	0	0	1
yes	gforms	30to39	male	ES	Murcia, Región de	14	Murcia	30	0	1	1	1	1	0	0	0	0	1	0	5more	appartment	no	1	0	0	0		0	0	0	0	0	1	no	work	1	0	0	0		0	0	0	0	0	0	1	0	1
yes	gforms	40to49	male	ES	Comunitat Valenciana	10	Alicante/Alacant	3	1	0	0	0	1	0	0	0	0	1	0	3	appartment	yes	1	0	1	0			0	0	0	0	0	no	basic needs	1	0	0	0		0	0	0	0	0	0	1	0	1
yes	gforms	30to39	female	ES	Comunitat Valenciana	10	Valencia/València	46	0	0	0	1	0	0	0	0	0	1	0	2	appartment	yes	1	0	0	0		0	0	0	0	0	1	no	basic needs	1	0	0	0		0	0	0	0	0	0	0	0	1
yes	gforms	30to39	female	ES	Comunitat Valenciana	10	Alicante/Alacant	3	1	0	0	1	1	0	0	0	0	1	0	4	other	yes	1	0	1	0		0	0	0	0	0	0	no	medical	1	0	0	0		1	0	0	0	0	0	1	0	1
yes	gforms	50to59	male	ES	Comunitat Valenciana	10	Castellón/Castelló	12	0	1	0	0	0	0	0	0	0	1	0	2	appartment	yes	1	0	1	0		0	0	0	0	0	1	no	work	1	0	0	0		0	0	0	0	0	0	0	0	1
yes	gforms	40to49	male	ES	Castilla-La Mancha	8	Guadalajara	19	0	1	0	0	1	0	0	0	0	1	0	2	appartment	no	1	0	0	0		0	0	0	0	0	1	no	basic needs	1	1	0	0		0	0	0	0	0	0	1	0	0
yes	gforms	60to69	female	ES	Aragón	2	Zaragoza	50	0	0	1	1	0	0	1	0	0	1	0	4	appartment	yes	0						1					no	stayed home	1	0	0	0		0	0	0	0	0	0	0	1	0
yes	gforms	50to59	female	ES	Comunitat Valenciana	10	Alicante/Alacant	3										0	1	1	appartment	yes	1	0	1	0		0	0	0	0	0	0	no	basic needs	1	0	0	0		0	1	0	0	0	1	0	0	1
yes	gforms	30to39	male	ES	Comunitat Valenciana	10	Valencia/València	46	0	0	0	1	0	0	0	0	0	1	0	2	appartment	yes	1	0	0	0		0	0	0	0	0	1	no	basic needs	1	1	0	0		0	0	0	0	0	0	1	0	1
yes	gforms	40to49	female	ES	Comunitat Valenciana	10	Valencia/València	46	0	0	0	0	0	0	0	1	0	1	0	3	appartment	yes	1	0	0	0		0	0	1	0	1	0	no	work	1	0	1	0		0	0	0	0	0	0	1	0	1
yes	gforms	40to49	female	ES	Castilla-La Mancha	8	Albacete	2	0	1	0	0	0	0	0	1	0	1	0	3	appartment	yes	1	0	0	0		0	0	0	0	0	1	no	medical	1	1	0	0		0	1	1	0	0	1	1	0	1
yes	gforms	60to69	female	ES	Comunitat Valenciana	10	Alicante/Alacant	3	0	0	0	0	0	0	1	0	1	1	0	2	appartment	yes	1	0	1	0		0	0	0	0	0	0	no	basic needs	1	0	0	0		0	0	0	0	0	0	1	0	1
yes	gforms	30to39	female	ES	Madrid, Comunidad de	13	Madrid	28	1	0	0	1	0	0	0	0	0	1	0	5more	appartment	no	1	0	0	0		0	0	1	0	0	1	yes	work	1	0	0	0		0	0	0	0	0	0	0	0	0
yes	gforms	50to59	female	ES	Comunitat Valenciana	10	Valencia/València	46	0	0	1	0	0	1	0	0	0	1	0	4	appartment	yes	1	0	0	0		0	0	0	0	0	1	no	basic needs	1	0	0	0		0	0	0	0	0	0	1	0	1
yes	gforms	40to49	male	ES	Galicia	12	Pontevedra	36	0	0	0	0	1	0	0	0	0	1	0	2	appartment	no	1	0	0	0		0	0	0	0	1	1	no	medical	1	0	1	1		0	0	0	0	0	0	1	0	1
yes	gforms	70to79	male	ES	Comunitat Valenciana	10	Alicante/Alacant	3										0	1	1	appartment		1	0	1	0			0	0	0	0	1	no	basic needs	1	0	0	0		0	0	0	1	0	0	1	0	1
yes	gforms	60to69	female	ES	Comunitat Valenciana	10	Valencia/València	46	0	0	0	0	0	0	1	0	0	1	0	2	single_family	yes	1	0	0	0		0	0	0	0	0	1	no	basic needs	1	1	1	0		0	0	0	0	0	0	1	0	1
yes	gforms	30to39	male	ES	Comunitat Valenciana	10	Alicante/Alacant	3	1	0	0	1	0	0	0	0	0	1	0	4	appartment	no	1	0	1	0		0	0	0	0	0	1	no	work	1	0	0	0		0	0	0	0	0	0	0	0	1
yes	gforms	30to39	female	ES	Madrid, Comunidad de	13	Madrid	28	0	0	0	1	0	0	0	0	0	1	0	2	appartment	yes	1	0	0	0		0	0	0	0	0	1	no	basic needs	1	1	0	0		0	0	0	0	0	0	1	0	1
yes	gforms	21to29	female	ES	Comunitat Valenciana	10	Valencia/València	46	0	0	1	0	0	1	0	0	0	1	0	4	single_family	yes	1	0	1	1		0	0	0	0	0	1	no	work	1	1	1	0		1	1	0	0	0	1	1	0	1
yes	gforms	70to79	male	ES	Comunitat Valenciana	10	Valencia/València	46	0	0	0	0	0	0	1	1	0	1	0	2	single_family	yes	1	0	1	0		0	0	0	0	0	1	no	basic needs	1	0	0	0		0	0	0	0	0	0	0	0	1
yes	gforms	50to59	female	ES	Cataluña	9	Tarragona	43	0	0	1	0	0	1	0	0	0	1	0	3	appartment	yes	1	0	0	1		0	0	0	0	0	1	no	work	1	0	0	0		0	0	0	0	0	0	0	0	1
yes	gforms	40to49	female	ES	Comunitat Valenciana	10	Alicante/Alacant	3	0	1	0	0	1	0	0	0	0	1	0	5more	single_family	yes	1	0	1	0		0	0	0	0	0	0	no	work	1	1	1	0		0	0	0	0	0	0	0	0	1
yes	gforms	21to29	female	ES	Andalucía	1	Cádiz	11	0	0	1	0	1	1	0	0	0	1	0	3	appartment	yes	1	0	1	0		0	0	0	0	0	0	no	work	1	0	0	0		0	0	0	0	0	0	1	0	1
yes	gforms	40to49	male	ES	Castilla-La Mancha	8	Albacete	2	1	1	0	0	1	0	0	0	0	1	0	4	single_family	yes	1	0	1	0		0	0	0	0	0	0	no	basic needs	1	0	0	0		0	0	0	0	0	0	0	0	1
yes	gforms	50to59	male	ES	Comunitat Valenciana	10	Valencia/València	46										0	1	1	appartment	yes	1	0	0	0		0	0	0	0	0	1	no	basic needs	1	0	0	0		0	0	0	0	0	0	0	0	1
yes	gforms	40to49	female	ES	Comunitat Valenciana	10	Valencia/València	46	1	0	0	0	1	0	0	0	0	1	0	4	other	no	1	0	0	0		0	0	0	1	0	0	no	stayed home	1	0	0	0		0	0	0	0	0	0	0	1	0
yes	gforms	30to39	female	ES	Comunitat Valenciana	10	Alicante/Alacant	3	0	0	0	1	0	0	0	0	0	1	0	2	appartment	no	1	0	0	0		0	0	0	1	0	0	yes	stayed home	1	0	0	0		0	0	0	0	0	0	0	1	0
yes	gforms	21to29	male	ES	Comunitat Valenciana	10	Castellón/Castelló	12	0	0	1	0	0	0	1	0	0	1	0	3	single_family	yes	1	0	1	0		0	0	0	0	0	1	no	work	1	0	0	0		0	0	0	0	0	0	0	0	1
yes	gforms	60to69	female	ES	Comunitat Valenciana	10	Castellón/Castelló	12	0	0	0	0	0	0	1	0	1	1	0	3	appartment	no	1	0	0	0		0	0	0	0	0	1	yes	medical	1	0	0	0		1	0	0	0	0	0	1	0	0
yes	gforms	60to69	female	ES	Comunitat Valenciana	10	Alicante/Alacant	3	0	0	0	0	0	1	1	0	0	1	0	2	single_family	no	1	0	1	0		0	0	0	0	0	0	no	basic needs	1	0	0	0		0	0	0	0	0	0	1	0	1
yes	survey123	40to49	female	ES	Comunitat Valenciana	10	Alicante/Alacant	3	0	0	0	0	0	1	0	0	0	1	0	2	appartment	no	1	0	1	0		0	0	0	0	0	1	no	basic needs	1	1	0	0		0	0	0	0	0	0	1	0	1
yes	gforms	21to29	female	ES	Comunitat Valenciana	10	Valencia/València	46	0	0	1	1	0	0	0	0	0	1	0	2	appartment	no	1	0	0	0		0	0	0	1	0	0	no	basic needs	1	1	0	0		0	0	0	0	0	0	1	0	1
yes	gforms	30to39	male	ES	Comunitat Valenciana	10	Valencia/València	46	0	0	1	0	0	1	0	0	0	1	0	3	appartment	no	1	0	0	0		0	0	0	0	0	1	no	basic needs	1	0	0	0		0	0	0	0	0	0	0	0	1
yes	gforms	50to59	female	ES	Comunitat Valenciana	10	Valencia/València	46	0	0	1	0	0	1	0	0	0	1	0	4	appartment	yes	1	0	0	0		0	0	0	0	0	1	no	basic needs	1	1	0	0		0	0	0	1	0	0	1	0	1
yes	gforms	50to59	female	ES	Comunitat Valenciana	10	Valencia/València	46	0	1	0	0	1	1	0	0	0	1	0	5more	appartment	no	1	0	1	0			0	0	0	0	1	no	work	1	1	1	0		0	0	0	0	0	0	1	0	1
yes	gforms	40to49	male	ES	Castilla-La Mancha	8	Albacete	2	0	1	1	0	1	1	0	0	0	1	0	4	single_family	no	1	1	1	0		0	0	0	0	0	0	no	work	1	1	0	0		0	0	0	0	0	0	0	0	1
yes	gforms	21to29	male	ES	Comunitat Valenciana	10	Valencia/València	46	0	0	0	0	0	1	0	0	0	1	0	3	appartment	no	1	0	0	0		0	0	0	0	0	1	no	work	1	0	0	0		0	0	0	0	0	0	1	0	1
yes	gforms	21to29	female	ES	Comunitat Valenciana	10	Valencia/València	46	0	0	1	0	0	1	0	0	0	1	0	3	appartment	no	1	0	1	0		0	0	0	0	0	0	yes	work	1	0	0	0		0	0	0	0	0	0	0	0	0
yes	gforms	40to49	male	ES	Comunitat Valenciana	10	Valencia/València	46	0	1	0	0	1	0	0	0	0	1	0	3	appartment	no	1	0	0	0		1	0	0	0	0	1	no	work	1	0	0	0		0	1	0	0	0	1	0	0	1
yes	gforms	21to29	female	ES	Comunitat Valenciana	10	Alicante/Alacant	3	0	0	0	0	0	1	0	0	0	1	0	3	appartment	yes	1	0	0	0		0	0	0	0	0	1	no	basic needs	1	1	0	0		0	0	0	1	0	0	0	0	1
yes	gforms	40to49	female	ES	Comunitat Valenciana	10	Alicante/Alacant	3	1	0	0	1	1	0	0	0	0	1	0	4	single_family	yes	1	0	0	0			0	0	0	0	1	yes	work	1	0	0	0		0	0	0	0	0	0	0	0	0
yes	gforms	30to39	male	ES	Comunitat Valenciana	10	Valencia/València	46	0	0	0	1	0	0	0	0	0	1	0	2	appartment	yes	1	0	1	0		0	0	0	0	0	0	no	basic needs	1	0	0	0		0	0	0	0	0	0	0	0	1
yes	gforms	50to59	male	ES	Comunitat Valenciana	10	Alicante/Alacant	3	0	0	1	0	0	1	0	0	0	1	0	4	single_family	no	1	0	1	0		0	0	0	0	0	1	no	medical	1	1	1	1		0	0	0	0	0	0	1	0	1
yes	gforms	30to39	male	ES	Comunitat Valenciana	10	Alicante/Alacant	3	0	0	0	1	0	0	0	0	0	1	0	3	single_family	yes	1	0	1	0		0	0	0	0	0	0	no	work	1	0	0	0		1	0	0	0	0	0	1	0	1
yes	gforms	40to49	male	ES	Comunitat Valenciana	10	Alicante/Alacant	3	0	0	0	0	1	0	0	0	0	1	0	2	appartment	no	1	0	1	0			0	0	0	0	0	no	work	1	0	0	0		0	0	0	0	0	0	1	0	1
yes	gforms	30to39	female	ES	Galicia	12	Pontevedra	36	0	0	0	0	1	0	0	0	0	1	0	2	appartment	yes	1	0	1	0		0	0	0	0	0	0	no	work	1	0	0	0		0	0	0	0	0	0	0	0	0
yes	gforms	18to20	female	ES	Comunitat Valenciana	10	Alicante/Alacant	3	0	1	0	0	1	1	0	0	0	1	0	4	appartment	yes	1	0	0	0		0	0	0	0	0	1	no	other	1	0	1	0		0	0	0	0	0	0	0	0	0
yes	survey123	60to69	male	ES	Comunitat Valenciana	10	Alicante/Alacant	3										0	1	1	appartment	yes	1	0	1	0		0	0	0	0	0	0	yes	basic needs	1	0	0	0		0	0	0	0	0	0	0	0	1
yes	gforms	30to39	female	ES	Comunitat Valenciana	10	Valencia/València	46	0	0	0	1	0	0	1	1	0	1	0	3	single_family	no	1	0	0	0		0	0	0	1	0	0	no	stayed home	1	0	0	0		0	0	0	0	0	0	0	1	0
yes	gforms	30to39	female	ES	Comunitat Valenciana	10	Valencia/València	46	1	0	0	1	1	0	0	0	0	1	0	3	appartment	no	1	0	1	0		0	0	0	0	0	0	yes	basic needs	1	0	1	0		0	0	0	0	0	0	1	0	1
yes	gforms	21to29	male	ES	Comunitat Valenciana	10	Alicante/Alacant	3	0	0	1	0	0	0	0	0	0	1	0	1	single_family	yes	1	0	1	0			0	0	0	0	1	yes	medical	1	1	0	0		0	0	1	1	0	0	1	0	1
yes	gforms	60to69	female	ES	Comunitat Valenciana	10	Alicante/Alacant	3	0	0	0	0	0	0	1	0	0	1	0	2	appartment	yes	1	0	1	0		0	0	0	0	0	0	yes	basic needs	1	1	0	0		0	0	0	0	0	0	1	0	1
yes	gforms	60to69	male	ES	Comunitat Valenciana	10	Alicante/Alacant	3	0	0	0	0	0	0	1	0	0	1	0	1	single_family	yes	1	0	1	0		0	0	0	0	0	0	no	basic needs	1	0	1	0		0	1	0	0	0	1	1	0	1
yes	gforms	30to39	female	ES	Madrid, Comunidad de	13	Madrid	28	1	0	0	1	0	0	0	0	0	1	0	3	appartment	no	1	0	1	0			0	0	0	0	1	no	work	1	1	0	0		0	0	0	0	0	0	0	0	1
yes	gforms	40to49	male	ES	Comunitat Valenciana	10	Valencia/València	46	0	0	0	0	0	0	0	1	0	1	0	3	appartment	yes	1	0	1	0		0	0	0	0	0	0	no	basic needs	1	0	0	0		0	0	0	0	0	0	0	0	1
yes	survey123	30to39	female	ES	País Vasco	16	Bizkaia	48	0	0	0	1	0	0	0	0	0	1	0	2	appartment	yes	1	0	0	0		0	0	0	1	0	0	no	stayed home	1	0	0	0		0	0	0	0	0	0	0	1	0
yes	gforms	50to59	male	ES	Comunitat Valenciana	10	Alicante/Alacant	3	0	0	0	0	0	1	0	0	0	1	0	2	appartment	yes	1	0	1	0		0	0	0	0	0	0	no	work	1	1	1	0		0	1	0	0	0	1	1	0	1
yes	survey123	30to39	female	ES	Comunitat Valenciana	10	Valencia/València	46	1	0	0	0	0	0	0	0	0	1	0	2	single_family	yes	1	0	0	0		0	0	0	0	0	1	yes	basic needs	1	0	1	0		0	0	0	0	0	0	0	0	1
yes	gforms	60to69	male	ES	Comunitat Valenciana	10	Valencia/València	46	0	0	0	0	0	0	1	1	0	1	0	2	appartment	yes	1	0	0	0		0	0	0	0	0	1	no	basic needs	1	0	0	0		0	0	0	0	0	0	1	0	1
yes	gforms	50to59	female	ES	Comunitat Valenciana	10	Valencia/València	46	0	0	0	0	1	0	0	0	0	1	0	2	appartment	yes	1	0	1	0			0	0	0	0	0	no	basic needs	1	0	0	0		0	0	0	1	0	0	0	0	1
yes	survey123	40to49	male	ES	Balears, Illes	4	Balears, Illes	7	1	1	0	0	1	0	0	0	0	1	0	4	appartment	yes	1	0	1	0		0	0	0	0	0	0	no	medical	1	0	0	0		1	0	0	0	0	0	0	0	1
yes	gforms	21to29	male	ES	Comunitat Valenciana	10	Alicante/Alacant	3	0	0	1	0	0	0	0	0	0	1	0	2	appartment	yes	1	0	1	0			0	0	0	0	0	no	work	1	0	0	0		0	0	1	0	0	0	0	0	1
yes	gforms	50to59	male	ES	Cataluña	9	Barcelona	8	0	1	0	0	0	0	0	0	0	1	0	2	single_family	yes	1	0	1	0		0	0	0	0	0	0	no	basic needs	1	0	1	0		0	0	0	0	0	0	0	0	1
yes	gforms	30to39	female	ES	Comunitat Valenciana	10	Valencia/València	46	0	0	0	1	0	0	0	0	0	1	0	2	single_family	yes	1	0	0	0		0	0	0	0	0	1	no	other	1	0	0	0		0	0	0	0	0	0	0	0	0
yes	gforms	30to39	female	ES	Comunitat Valenciana	10	Castellón/Castelló	12	0	0	0	1	0	0	0	0	0	1	0	2	appartment	yes	1	0	1	0		0	0	0	0	0	0	no	medical	1	0	0	0		1	0	0	0	0	0	0	0	1
yes	gforms	40to49	male	ES	Comunitat Valenciana	10	Valencia/València	46	1	0	0	0	1	0	0	0	0	1	0	4	appartment	yes	1	0	0	0			0	0	1	0	0	yes	stayed home	1	0	0	0		0	0	0	0	0	0	0	1	0
yes	survey123	50to59	male	ES	Comunitat Valenciana	10	Valencia/València	46	0	1	0	0	0	1	0	0	1	1	0	5more	appartment	yes	1	0	1	0		0	0	0	0	0	0	no	work	1	0	0	0		0	0	0	0	0	0	0	0	0
yes	gforms	50to59	male	ES	Comunitat Valenciana	10	Alicante/Alacant	3	0	1	0	0	0	1	0	0	0	1	0	4	single_family	yes	1	0	1	0			0	0	0	0	0	yes	work	1	1	0	0		0	0	0	0	0	0	1	0	1
yes	gforms	50to59	female	ES	Comunitat Valenciana	10	Alicante/Alacant	3	0	0	1	0	0	0	0	0	0	1	0	2	appartment	no	1	0	0	0		0	0	0	1	0	0	no	other	0									1
yes	gforms	40to49	male	ES	Comunitat Valenciana	10	Valencia/València	46	0	1	0	0	1	0	0	0	0	1	0	3	single_family	yes	1	0	0	0		0	0	0	0	0	1	no	basic needs	1	1	0	0		0	0	0	0	0	0	1	0	1
yes	gforms	50to59	male	ES	Comunitat Valenciana	10	Valencia/València	46	0	1	0	0	1	1	0	0	0	1	0	4	single_family	yes	1	0	1	0			0	0	0	0	1	no	basic needs	1	1	0	0		0	0	0	0	0	0	0	0	1
yes	gforms	40to49	female	ES	Comunitat Valenciana	10	Alicante/Alacant	3	0	1	1	0	1	0	0	0	0	1	0	3	appartment	yes	1	0	1	0		0	0	0	0	0	1	yes	medical	1	0	0	0		1	0	0	0	0	0	0	0	1
yes	gforms	40to49	male	ES	Comunitat Valenciana	10	Alicante/Alacant	3	0	0	0	0	1	0	0	0	0	1	0	2	single_family	yes	1	0	1	0		0	0	0	0	0	0	no	basic needs	1	1	0	0		0	0	0	0	0	1	0	0	0
yes	gforms	30to39	female	ES	Comunitat Valenciana	10	Alicante/Alacant	3	1	0	0	1	0	0	0	0	0	1	0	3	appartment	yes	0						1					no	basic needs	1	1	0	0		0	0	0	0	0	0	0	0	0
yes	gforms	50to59	female	ES	Murcia, Región de	14	Murcia	30										0	1	1	appartment	yes	1	0	0	0		0	0	0	0	0	1	no	basic needs	1	0	0	0		0	0	0	0	0	0	0	0	1
yes	gforms	30to39	female	ES	Melilla	19	Melilla	52	0	0	0	1	0	0	0	0	0	1	0	2	appartment	yes	1	0	1	0		0	0	0	0	0	0	no	basic needs	1	0	0	0		0	0	0	0	0	0	0	0	1
yes	gforms	40to49	female	ES	Castilla y León	7	Burgos	9	1	1	0	0	0	0	0	0	0	1	0	3	appartment	no	1	0	0	0			0	0	0	0	1	no	basic needs	1	1	0	0		0	0	0	0	0	0	0	0	1
yes	survey123	30to39	male	ES	Comunitat Valenciana	10	Castellón/Castelló	12	0	0	1	0	0	0	0	0	0	1	0	2	appartment	yes	1	0	1	0		0	0	0	0	0	0	no	work	1	0	0	0		0	0	0	0	0	0	0	0	1
yes	gforms	40to49	female	ES	Madrid, Comunidad de	13	Madrid	28	1	0	0	0	1	0	0	0	0	1	0	5more	appartment	yes	1	0	0	0		0	0	0	1	0	0	no	stayed home	1	0	0	0		0	0	0	0	0	0	0	1	0
yes	gforms	40to49	female	ES	Comunitat Valenciana	10	Valencia/València	46	0	1	0	0	1	1	0	0	0	1	0	4	appartment	yes	1	0	1	0		0	0	0	0	0	0	no	work	1	0	0	0		0	0	0	0	0	0	0	0	0
yes	gforms	30to39	female	ES	Comunitat Valenciana	10	Valencia/València	46	0	0	0	1	0	0	0	0	0	1	0	4	appartment	yes	1	0	1	0		0	0	0	0	0	0	no	work	1	0	0	0		0	1	0	0	0	1	1	0	1
yes	gforms	70to79	male	ES	Comunitat Valenciana	10	Valencia/València	46	0	0	0	0	0	0	0	1	0	1	0	2	appartment	no	1	0	0	0		0	0	0	0	0	1	no	basic needs	1	0	0	0		0	0	0	0	0	0	0	0	1
yes	gforms	21to29	female	ES	Comunitat Valenciana	10	Alicante/Alacant	3	0	0	1	0	0	0	0	0	0	1	0	3	appartment	yes	1	0	0	0			0	1	0	0	1	no	work	1	0	0	0		0	0	0	0	0	0	1	0	1
yes	gforms	40to49	female	ES	Comunitat Valenciana	10	Alicante/Alacant	3	0	1	0	0	1	1	0	0	0	1	0	4	single_family	yes	1	0	1	0		0	0	0	0	0	0	no	work	1	0	0	0		0	0	0	0	0	0	1	0	1
yes	gforms	40to49	female	ES	Comunitat Valenciana	10	Alicante/Alacant	3	1	1	0	0	1	0	0	0	0	1	0	4	appartment	no	1	0	1	0		0	0	0	0	0	1	no	work	1	0	0	0		0	1	0	0	0	1	1	0	1
yes	gforms	60to69	male	ES	Galicia	12	Pontevedra	36	0	0	0	0	0	0	1	0	0	1	0	2	single_family	yes	1	1	0	0		0	0	0	0	0	0	no	basic needs	1	1	1	0		0	0	0	0	0	0	1	0	1
yes	gforms	70to79	female	ES	Cataluña	9	Barcelona	8	0	0	0	0	0	0	0	1	0	1	0	2	appartment	yes	1	0	0	0		0	0	0	0	0	1	no	basic needs	1	1	0	0		0	0	0	1	0	0	1	0	1
yes	gforms	18to20	female	ES	Comunitat Valenciana	10	Valencia/València	46	0	0	1	0	0	1	0	0	0	1	0	4	single_family	no	1	0	1	0		0	0	0	0	0	0	no	medical	1	0	0	1		0	0	0	0	0	0	0	0	0
yes	survey123	21to29	female	ES	Comunitat Valenciana	10	Alicante/Alacant	3	0	0	0	1	0	0	0	0	0	1	0	2	appartment	no	1	0	1	0		0	0	0	0	0	0	no	basic needs	1	0	0	0		0	0	0	0	0	0	0	0	1
yes	gforms	40to49	male	ES	Asturias, Principado de	3	Asturias	33	0	1	0	0	1	0	0	0	0	1	0	4	single_family	yes	1	0	1	0		0	0	1	0	0	1	no	work	1	0	1	0		0	0	0	0	0	0	1	0	1
yes	survey123	60to69	male	ES	Comunitat Valenciana	10	Valencia/València	46										0	1	1	appartment	no	1	0	1	0		0	0	0	0	0	1	no	work	1	0	0	0		0	0	0	0	0	0	0	0	1
yes	gforms	40to49	female	ES	Comunitat Valenciana	10	Valencia/València	46	1	0	0	0	1	0	0	0	0	1	0	3	appartment	yes	1	0	1	0		0	0	0	0	0	0	no	work	1	0	0	0		0	0	0	0	0	0	0	0	1
yes	gforms	40to49	female	ES	Comunitat Valenciana	10	Alicante/Alacant	3	1	0	0	0	1	0	0	0	0	1	0	3	single_family	no	1	0	1	0		0	0	0	0	0	0	no	work	1	0	0	0		0	0	0	0	0	0	0	0	1
yes	gforms	60to69	male	ES	Madrid, Comunidad de	13	Madrid	28										0	1	1	appartment	yes	1	0	0	0		0	0	0	1	0	0	no	stayed home	1	0	0	0		0	0	0	0	0	0	0	1	0
yes	gforms	60to69	male	ES	Comunitat Valenciana	10	Valencia/València	46	0	0	0	0	0	0	1	0	0	1	0	2	single_family	yes	1	0	1	0		0	0	0	0	0	0	no	basic needs	1	0	0	0		0	0	0	0	0	0	1	0	0
yes	gforms	50to59	male	ES	Comunitat Valenciana	10	Valencia/València	46	0	0	0	0	0	1	0	0	0	1	0	1	appartment	yes	1	0	1	0		0	0	0	0	0	0	no	basic needs	1	0	0	0		0	0	0	0	0	1	0	0	1
yes	gforms	40to49	male	ES	Madrid, Comunidad de	13	Madrid	28	1	0	0	0	1	0	0	0	0	1	0	3	appartment	no	1	0	0	0		0	0	0	0	0	1	no	basic needs	1	0	0	0		0	1	0	0	0	1	0	0	1
yes	gforms	21to29	male	ES	Comunitat Valenciana	10	Valencia/València	46	0	0	1	0	0	0	0	0	0	1	0	5more	appartment	yes	1	0	1	0		0	0	0	0	0	1	no	work	1	0	0	0		0	0	0	0	0	1	0	0	1
yes	gforms	50to59	female	ES	Comunitat Valenciana	10	Valencia/València	46	0	0	0	0	1	1	0	0	0	1	0	2	appartment	yes	1	0	0	0		0	0	0	1	0	0	no	stayed home	1	0	0	0		0	0	0	0	0	0	0	1	0
yes	gforms	60to69	male	ES	Comunitat Valenciana	10	Alicante/Alacant	3	0	0	0	0	0	0	1	0	0	1	0	1	appartment	yes	1	0	0	0		0	0	0	0	0	1	no	basic needs	1	1	0	0		0	0	0	0	0	0	0	0	1
yes	gforms	40to49	female	ES	Comunitat Valenciana	10	Valencia/València	46	0	0	1	0	1	0	0	0	0	1	0	4	other	yes	1	0	0	1		0	0	0	0	0	0	no	medical	1	0	0	0		1	0	0	0	0	0	0	0	1
yes	gforms	60to69	male	ES	Comunitat Valenciana	10	Valencia/València	46										0	1	1	appartment	yes	1	0	0	0		0	0	1	0	0	1	no	medical	1	1	1	1		1	0	1	0	0	0	1	0	0
yes	gforms	40to49	female	ES	Comunitat Valenciana	10	Valencia/València	46	1	0	0	0	1	0	0	0	0	1	0	4	appartment	no	1	0	0	0		0	0	0	0	0	1	no	basic needs	1	0	0	0		0	0	0	0	0	0	1	0	1
yes	gforms	40to49	male	ES	Comunitat Valenciana	10	Alicante/Alacant	3	0	0	0	0	1	0	0	0	0	1	0	2	appartment	yes	1	0	1	0			0	0	0	0	0	no	work	1	0	0	0		0	0	1	0	0	0	0	0	1
yes	survey123	30to39	female	ES	Asturias, Principado de	3	Asturias	33	1	1	0	0	1	0	0	0	0	1	0	4	single_family	no	1	0	1	0		0	0	0	0	0	0	no	basic needs	1	0	0	0		0	0	0	0	0	0	0	0	1
yes	gforms	50to59	male	ES	Cataluña	9	Girona	17	0	0	0	0	0	1	0	0	0	1	0	2	single_family	no	1	0	0	0		0	0	0	0	0	1	yes	work	1	1	0	0		0	0	0	0	0	0	0	0	1
yes	gforms	50to59	female	ES	Madrid, Comunidad de	13	Madrid	28	0	1	1	0	0	1	0	0	0	1	0	3	appartment	no	1	0	1	0		0	0	0	0	0	1	no	work	1	0	0	0		0	0	0	0	0	0	1	0	1
yes	gforms	30to39	female	ES	Comunitat Valenciana	10	Valencia/València	46	0	0	0	1	0	0	0	0	0	1	0	2	single_family	yes	1	0	1	0		0	0	0	0	0	0	no	basic needs	1	0	0	0		0	0	0	0	0	0	1	0	1
yes	gforms	30to39	male	ES	Comunitat Valenciana	10	Alicante/Alacant	3	1	0	0	1	0	0	0	0	0	1	0	3	appartment	yes	1	0	1	0		0	0	0	0	0	1	no	basic needs	1	1	1	0		0	0	0	1	0	0	1	0	1
yes	gforms	50to59	male	ES	Comunitat Valenciana	10	Alicante/Alacant	3	0	1	0	0	0	1	0	0	0	1	0	2	appartment	yes	1	0	1	0		0	0	0	0	0	1	yes	basic needs	1	0	0	0		0	0	0	0	0	0	1	0	1
yes	gforms	60to69	male	ES	Comunitat Valenciana	10	Valencia/València	46	0	0	1	0	0	1	0	0	0	1	0	3	appartment	yes	1	0	0	0		0	0	0	1	0	0	no	other	0									1
yes	gforms	30to39	male	ES	Comunitat Valenciana	10	Valencia/València	46	1	0	0	1	0	0	0	0	0	1	0	3	appartment	no	1	0	1	0		0	0	0	0	0	0	no	work	1	0	0	0		0	0	0	0	0	0	0	0	1
yes	gforms	50to59	female	ES	Comunitat Valenciana	10	Alicante/Alacant	3	0	0	1	1	0	1	0	0	0	1	0	4	single_family	yes	1	0	1	0		0	0	0	0	0	0	no	work	1	0	0	0		0	0	0	0	0	0	0	0	1
yes	gforms	21to29	male	ES	Comunitat Valenciana	10	Alicante/Alacant	3	0	0	0	0	0	1	0	0	0	1	0	3	appartment	yes	1	0	0	0		0	0	0	1	0	0	no	stayed home	1	0	0	0		0	0	0	0	0	0	0	1	0
yes	gforms	40to49	female	ES	Comunitat Valenciana	10	Castellón/Castelló	12	0	0	0	0	0	0	0	1	0	1	0	3	single_family	yes	1	0	1	0		0	0	0	0	0	0	no	work	1	0	0	0		0	0	0	0	0	0	0	0	1
yes	gforms	60to69	male	ES	Andalucía	1	Sevilla	41	0	0	1	0	0	0	1	0	0	1	0	3	single_family	no	1	0	1	0		0	0	0	0	0	0	yes	medical	1	0	1	0		1	0	0	0	0	0	1	0	1
yes	gforms	40to49	male	ES	Comunitat Valenciana	10	Alicante/Alacant	3	0	0	0	0	1	0	0	0	0	1	0	1	appartment	yes	1	0	1	0		0	0	0	0	0	1	no	work	1	0	0	0		0	0	0	0	0	0	0	0	1
yes	gforms	50to59	female	ES	Comunitat Valenciana	10	Alicante/Alacant	3	0	0	0	0	0	0	0	1	0	1	0	2	appartment	no	1	0	1	0		0	0	0	0	0	0	no	medical	1	0	0	0		0	0	1	0	0	0	0	0	0
yes	gforms	40to49	female	ES	Andalucía	1	Granada	18	0	1	0	0	1	0	0	0	0	1	0	3	single_family	no	1	0	1	0		0	0	0	0	0	0	no	basic needs	1	1	0	0		0	0	0	0	0	0	1	0	1
yes	gforms	40to49	male	ES	Comunitat Valenciana	10	Valencia/València	46	0	1	0	0	1	0	0	0	0	1	0	3	appartment	yes	1	0	0	0			0	0	0	0	1	no	basic needs	1	0	0	0		0	0	0	0	0	0	1	0	1
yes	gforms	50to59	female	ES	Comunitat Valenciana	10	Valencia/València	46	0	0	1	0	0	1	0	0	0	1	0	4	single_family	yes	1	0	1	0		0	0	0	0	0	0	no	basic needs	1	0	0	0		0	1	0	0	0	1	1	0	1
yes	gforms	40to49	male	ES	Comunitat Valenciana	10	Castellón/Castelló	12	1	0	0	0	1	0	0	0	0	1	0	3	single_family	yes	1	0	1	0		0	0	0	0	0	1	no	basic needs	1	1	1	0		0	1	0	0	0	1	1	0	1
yes	gforms	40to49	male	ES	Comunitat Valenciana	10	Valencia/València	46	0	1	0	0	0	1	0	0	0	1	0	3	single_family	yes	1	0	1	0		0	0	0	0	0	0	no	basic needs	1	0	0	0		0	0	0	0	0	0	0	0	1
yes	gforms	60to69	female	ES	Cataluña	9	Tarragona	43	0	0	1	0	0	0	1	0	0	1	0	3	appartment	yes	1	0	0	0		0	0	0	0	0	1	no	basic needs	1	0	0	0		0	0	0	0	0	0	0	0	1
yes	gforms	50to59	male	ES	Comunitat Valenciana	10	Valencia/València	46	0	1	0	0	1	1	0	1	0	1	0	5more	appartment	yes	1	0	0	0		0	0	0	0	0	1	no	basic needs	1	0	0	0		0	0	0	0	0	0	1	0	1
yes	gforms	50to59	male	ES	Comunitat Valenciana	10	Valencia/València	46	0	0	0	0	0	0	0	1	0	1	0	2	single_family	yes	1	0	1	0		0	0	0	0	0	1	no	work	1	1	0	0		0	0	0	0	0	0	1	0	1
yes	survey123	21to29	female	ES	Comunitat Valenciana	10	Alicante/Alacant	3	0	1	1	0	0	0	0	0	0	1	0	3	appartment	yes	1	0	0	0		0	0	0	0	0	1	no	basic needs	1	0	0	0		0	0	0	0	0	0	1	0	1
yes	survey123	21to29	male	ES	Castilla-La Mancha	8	Albacete	2	0	0	1	0	0	0	0	0	0	1	0	2	appartment	yes	1	0	1	0		0	0	0	0	0	1	no	basic needs	1	1	0	0		0	0	0	1	0	0	1	0	1
yes	gforms	40to49	male	ES	Comunitat Valenciana	10	Valencia/València	46	1	0	0	0	1	0	0	0	0	1	0	3	single_family	no	1	0	1	0		0	0	0	0	0	1	no	work	1	0	0	0		0	0	0	0	0	0	0	0	1
yes	gforms	30to39	male	ES	Comunitat Valenciana	10	Valencia/València	46	0	0	0	1	0	0	0	0	0	1	0	2	single_family	yes	1	0	1	0		0	0	0	0	0	0	no	basic needs	1	0	0	0		0	0	0	0	0	0	0	0	1
yes	gforms	30to39	female	ES	Comunitat Valenciana	10	Valencia/València	46	1	0	0	1	0	0	0	0	0	1	0	4	single_family	no	1	0	0	0		0	0	0	1	0	0	no	stayed home	1	0	0	0		0	0	0	0	0	0	0	1	0
yes	gforms	30to39	male	ES	Madrid, Comunidad de	13	Madrid	28	0	0	0	1	0	0	0	0	0	1	0	1	appartment	yes	1	0	1	0			0	0	0	0	1	no	work	1	0	0	0		0	0	0	0	0	0	0	0	1
yes	gforms	60to69	male	ES	Comunitat Valenciana	10	Valencia/València	46	0	0	1	0	1	0	1	0	0	1	0	3	appartment	no	1	0	0	0		0	0	0	1	0	0	no	basic needs	1	0	0	0		0	0	0	0	0	0	1	0	1
yes	gforms	50to59	female	ES	Comunitat Valenciana	10	Alicante/Alacant	3										0	1	1	appartment	yes	1	0	0	0		0	0	0	0	0	1	no	other	1	0	0	0		0	1	0	0	0	1	0	0	0
yes	gforms	70to79	male	ES	Cataluña	9	Barcelona	8	0	0	0	0	0	0	0	1	0	1	0	2	single_family	yes	1	0	1	0		0	0	0	0	0	1	no	basic needs	1	1	0	0		0	0	0	0	0	0	1	0	1
yes	gforms	50to59	female	ES	Comunitat Valenciana	10	Alicante/Alacant	3	0	0	1	0	0	1	0	0	0	1	0	3	single_family	yes	1	0	1	0		0	0	0	0	0	1	no	basic needs	1	1	1	0		0	0	0	0	0	0	1	0	1
yes	survey123	40to49	female	ES	Comunitat Valenciana	10	Alicante/Alacant	3	0	1	0	0	1	0	0	0	0	1	0	4	appartment	no	1	0	1	0		0	0	0	0	0	0	no	work	1	0	0	0		0	1	1	0	0	1	0	0	1
yes	gforms	21to29	male	ES	Cataluña	9	Barcelona	8	0	0	1	0	0	0	0	0	0	1	0	2	appartment	yes	1	0	1	0		0	0	0	0	0	1	no	work	1	1	0	0		0	0	0	0	0	0	0	0	1
yes	gforms	60to69	male	ES	Comunitat Valenciana	10	Valencia/València	46										0	1	1	appartment	yes	1	0	1	0		0	0	0	0	0	0	no	basic needs	1	0	0	0		0	0	0	0	0	0	1	0	1
yes	gforms	50to59	female	ES	Madrid, Comunidad de	13	Madrid	28	0	1	0	0	0	1	0	0	0	1	0	2	appartment	no	1	0	0	0			0	0	0	0	1	no	basic needs	1	0	0	0		0	1	0	0	0	1	0	0	1
yes	gforms	50to59	female	ES	Castilla y León	7	Valladolid	47	0	1	0	0	0	1	0	0	0	1	0	4	appartment	no	1	0	0	0		0	0	0	1	0	0	no	stayed home	1	0	0	0		0	0	0	0	0	0	0	1	0
yes	gforms	60to69	male	ES	Comunitat Valenciana	10	Alicante/Alacant	3	0	0	0	0	0	0	1	0	0	1	0	2	single_family	yes	1	0	0	0		0	0	0	0	0	1	no	basic needs	1	0	0	0		0	1	0	0	0	1	0	0	1
yes	gforms	50to59	male	ES	Comunitat Valenciana	10	Valencia/València	46	0	0	1	0	0	1	0	0	0	1	0	4	appartment	yes	1	0	1	0		0	0	0	0	0	1	no	basic needs	1	0	0	0		0	1	0	0	0	1	1	0	1
yes	gforms	21to29	female	ES	Comunitat Valenciana	10	Valencia/València	46	0	0	0	1	0	0	0	0	0	1	0	2	appartment	yes	1	0	1	0		0	0	0	0	0	1	no	work	1	1	0	0		0	0	0	0	0	0	0	0	1
yes	gforms	30to39	female	ES	Comunitat Valenciana	10	Castellón/Castelló	12	1	0	0	1	0	0	0	0	0	1	0	3	appartment	no	1	0	0	0		0	0	0	0	0	1	no	basic needs	1	0	0	0		0	0	0	0	0	0	1	0	1
yes	gforms	50to59	female	ES	Comunitat Valenciana	10	Valencia/València	46	0	0	0	0	0	1	0	0	0	1	0	5more	appartment	no	1	0	1	0		0	0	0	0	0	0	no	basic needs	1	0	0	0		0	0	0	0	0	0	0	0	1
yes	gforms	70to79	male	ES	Madrid, Comunidad de	13	Madrid	28	0	0	0	0	0	0	0	1	0	1	0	2	single_family	yes	1	0	0	0		0	0	0	1	0	0	no	stayed home	1	0	0	0		0	0	0	0	0	0	0	1	0
yes	gforms	40to49	female	ES	Cataluña	9	Barcelona	8	1	0	0	0	1	0	0	0	0	1	0	4	appartment	no	1	0	0	0		0	0	0	0	0	1	yes	basic needs	1	1	0	0		0	1	0	0	0	1	0	0	1
yes	gforms	30to39	female	ES	Comunitat Valenciana	10	Castellón/Castelló	12	0	0	0	1	0	0	0	0	0	1	0	1	appartment	yes	1	0	0	0		0	0	0	0	0	1	no	work	1	0	0	0		0	0	0	0	0	0	1	0	1
yes	gforms	70to79	female	ES	Comunitat Valenciana	10	Alicante/Alacant	3	0	0	0	0	0	0	1	1	0	1	0	2	appartment	yes	1	0	0	0		0	0	0	1	0	0	no	stayed home	1	0	0	0		0	0	0	0	0	0	0	1	0
yes	survey123	40to49	male	ES	Comunitat Valenciana	10	Valencia/València	46	0	0	0	0	1	0	0	0	0	1	0	2	single_family	yes	1	0	0	0		0	0	0	0	0	1	yes	basic needs	1	1	0	0		0	0	0	0	0	0	0	0	1
yes	gforms	50to59	male	ES	Comunitat Valenciana	10	Valencia/València	46	0	1	1	0	0	1	0	0	0	1	0	4	appartment	yes	1	0	1	0		0	0	0	0	0	1	no	work	1	1	0	0		0	0	0	0	0	0	1	0	1
yes	gforms	50to59	female	ES	Comunitat Valenciana	10	Castellón/Castelló	12	0	0	0	0	1	1	0	1	0	1	0	4	appartment	yes	1	0	1	0		0	0	0	0	0	0	no	basic needs	1	1	0	0		0	0	0	0	0	0	1	0	1
yes	gforms	40to49	male	ES	Murcia, Región de	14	Murcia	30	0	1	0	1	1	0	0	0	0	1	0	5more	appartment	yes	1	0	1	0			0	0	0	0	0	no	basic needs	1	0	1	0		0	0	0	0	0	0	1	0	1
yes	gforms	60to69	female	ES	Comunitat Valenciana	10	Valencia/València	46	0	0	0	0	0	1	0	0	0	1	0	2	appartment	yes	1	0	1	0		0	0	0	0	0	0	no	basic needs	1	1	0	0		0	0	0	0	0	0	0	0	1
yes	gforms	50to59	male	ES	Comunitat Valenciana	10	Valencia/València	46	0	0	1	0	0	1	0	0	0	1	0	2	appartment	yes	1	0	0	0		0	0	0	0	0	1	no	basic needs	1	0	0	0		0	0	0	0	0	0	1	0	1
yes	gforms	50to59	male	ES	Comunitat Valenciana	10	Alicante/Alacant	3	0	1	0	0	0	1	0	0	0	1	0	4	single_family	yes	1	0	1	0		0	0	0	0	0	0	no	medical	1	0	0	1		1	0	0	0	0	0	0	0	0
yes	gforms	40to49	male	ES	Comunitat Valenciana	10	Alicante/Alacant	3	1	1	0	0	1	0	0	0	0	1	0	4	single_family	yes	1	0	1	0		0	0	0	0	0	0	no	work	1	0	0	0		0	0	0	0	0	0	0	0	1
yes	gforms	21to29	female	ES	Comunitat Valenciana	10	Valencia/València	46	0	0	0	0	0	1	1	0	0	1	0	3	appartment	no	1	0	1	0		0	0	0	0	0	1	no	work	1	1	0	0		0	0	1	0	0	0	1	0	1
yes	gforms	40to49	male	ES	País Vasco	16	Bizkaia	48	1	0	0	0	1	0	0	0	0	1	0	3	appartment	no	1	0	0	0		0	0	0	0	0	1	no	basic needs	1	0	0	0		0	0	0	0	0	0	0	0	1
yes	gforms	40to49	female	ES	Comunitat Valenciana	10	Valencia/València	46	0	1	0	0	1	1	0	0	0	1	0	4	appartment	yes	1	0	1	0			0	0	0	0	1	no	basic needs	1	0	0	0		0	1	0	0	0	1	1	0	1
yes	gforms	40to49	male	ES	Andalucía	1	Jaén	23	0	0	0	0	1	1	0	0	1	1	0	4	single_family	yes	1	0	1	0		0	0	0	0	0	0	yes	work	1	0	0	0		0	0	0	0	0	0	0	0	0
yes	gforms	21to29	male	ES	Comunitat Valenciana	10	Valencia/València	46	0	0	0	0	0	0	1	0	0	1	0	3	single_family	yes	1	0	0	0		0	0	0	0	0	1	no	basic needs	1	0	0	0		0	0	0	0	0	0	0	0	1
yes	gforms	40to49	male	ES	Comunitat Valenciana	10	Valencia/València	46	0	0	0	0	1	0	0	0	0	1	0	1	appartment		1	0	0	0		0	0	0	0	0	1	no	basic needs	1	0	0	0		0	0	0	0	0	0	0	0	1
yes	gforms	40to49	female	ES	Cataluña	9	Barcelona	8	1	0	0	0	1	0	0	0	0	1	0	4	single_family	no	1	0	0	0		0	0	0	1	0	0	no	stayed home	1	0	0	0		0	0	0	0	0	0	0	1	0
yes	gforms	30to39	male	ES	Comunitat Valenciana	10	Valencia/València	46	0	0	0	0	0	0	1	0	0	1	0	3	appartment	no	1	0	1	0		0	0	0	0	0	1	no	work	1	1	0	0		0	0	0	0	0	0	0	0	1
yes	gforms	60to69	male	ES	Comunitat Valenciana	10	Valencia/València	46	0	0	1	0	0	0	1	0	0	1	0	3	appartment	no	1	0	0	0		0	0	0	0	0	1	yes	medical	1	1	0	0		1	0	0	0	0	0	0	0	1
yes	gforms	50to59	female	ES	Cataluña	9	Barcelona	8	0	0	0	0	0	1	0	0	0	1	0	1	single_family	yes	1	0	0	0		0	0	0	0	0	1	no	basic needs	1	0	0	0		0	0	0	0	0	0	1	0	1
yes	gforms	40to49	female	ES	Comunitat Valenciana	10	Valencia/València	46	1	0	0	0	0	1	0	0	0	1	0	3	appartment	yes	1	0	0	0		0	0	0	0	0	1	no	basic needs	1	1	0	0		0	0	0	1	0	0	0	0	1
yes	gforms	40to49	male	ES	Comunitat Valenciana	10	Alicante/Alacant	3	0	0	0	0	1	0	0	0	0	1	0	3	appartment	yes	1	0	1	0		0	0	0	0	0	0	no	work	1	0	0	0		0	0	0	0	0	0	1	0	1
yes	gforms	40to49	female	ES	Comunitat Valenciana	10	Castellón/Castelló	12	1	0	0	0	1	0	0	0	0	1	0	4	single_family	yes	1	0	1	0		0	0	0	0	0	1	no	work	1	0	0	0		0	0	0	0	0	0	0	0	1
yes	gforms	60to69	male	ES	Madrid, Comunidad de	13	Madrid	28	0	0	0	0	1	0	1	0	0	1	0	2	appartment	no	1	0	0	0		0	0	0	0	0	1	no	basic needs	1	0	0	0		0	0	0	0	0	0	1	0	1
yes	gforms	50to59	female	ES	Comunitat Valenciana	10	Valencia/València	46	0	1	1	0	0	1	0	0	0	1	0	4	appartment	yes	1	0	1	0			0	0	0	0	1	no	work	1	0	0	0		0	0	0	0	0	0	0	0	1
yes	gforms	30to39	female	ES	Comunitat Valenciana	10	Valencia/València	46	0	0	0	0	0	0	0	1	0	1	0	3	appartment	no	1	0	1	0		0	0	0	0	0	1	no	medical	1	0	0	0		1	0	0	0	0	0	1	0	1
yes	gforms	30to39	male	ES	Comunitat Valenciana	10	Alicante/Alacant	3	0	0	0	1	0	0	0	0	0	1	0	2	appartment	yes	1	0	1	0		0	0	0	0	0	1	no	work	1	0	0	0		0	0	0	0	0	0	0	0	1
yes	gforms	70to79	female	ES	Comunitat Valenciana	10	Alicante/Alacant	3	0	0	0	0	0	0	0	1	1	1	0	2	appartment	no	1	0	0	0		0	0	0	1	0	0	no	stayed home	1	0	0	0		0	0	0	0	0	0	0	1	0
yes	gforms	30to39	female	ES	Comunitat Valenciana	10	Alicante/Alacant	3	0	0	0	1	0	0	0	0	0	1	0	2	single_family	yes	1	0	1	0		0	0	0	0	0	0	no	basic needs	1	0	0	0		0	0	0	0	0	0	1	0	1
yes	gforms	50to59	male	ES	Comunitat Valenciana	10	Valencia/València	46	0	1	0	0	0	1	0	0	0	1	0	3	appartment	no	1	0	1	0		0	0	0	0	0	1	no	medical	1	1	0	0		0	0	1	0	0	0	0	0	1
yes	gforms	50to59	female	ES	Cataluña	9	Barcelona	8	0	0	1	0	0	1	0	0	0	1	0	3	appartment	yes	1	0	0	0		0	0	0	1	0	0	no	stayed home	1	0	0	0		0	0	0	0	0	0	0	1	0
yes	survey123	50to59	female	ES	Asturias, Principado de	3	Asturias	33	0	0	1	0	0	1	0	0	0	1	0	3	single_family	yes	1	0	1	1		0	0	0	0	0	1	no	work	1	1	1	0		0	0	0	1	0	0	0	0	1
yes	gforms	50to59	male	ES	Comunitat Valenciana	10	Valencia/València	46	0	1	0	0	1	1	0	0	0	1	0	4	single_family	yes	1	0	0	0			0	0	0	0	1	no	basic needs	1	0	0	0		0	0	0	1	0	0	1	0	1
yes	gforms	50to59	female	ES	Madrid, Comunidad de	13	Madrid	28	0	0	0	0	0	1	0	0	0	1	0	2	single_family	yes	1	0	0	0			0	1	0	0	0	no	work	1	0	0	0		0	0	0	0	0	0	0	0	0
yes	gforms	30to39	male	ES	Andalucía	1	Málaga	29	0	0	1	0	0	0	0	0	0	1	0	2	appartment	yes	1	0	0	0		0	0	0	0	0	1	no	medical	1	1	0	0		1	0	0	0	0	0	1	0	1
yes	gforms	60to69	male	ES	Madrid, Comunidad de	13	Madrid	28	1	1	0	0	0	1	0	0	0	1	0	4	appartment	yes	1	0	1	0		0	0	0	0	0	0	no	basic needs	1	0	0	0		0	0	0	0	0	0	0	0	1
yes	gforms	30to39	male	ES	Comunitat Valenciana	10	Valencia/València	46	0	0	0	1	0	0	1	0	0	1	0	4	appartment	yes	1	0	1	0		0	0	0	0	0	0	no	work	1	1	0	0		0	0	0	0	0	0	0	0	1
yes	survey123	30to39	female	ES	Madrid, Comunidad de	13	Madrid	28										0	1	1	appartment	yes	1	0	0	0		0	0	0	0	0	1	no	basic needs	1	0	0	0		0	0	0	0	0	0	1	0	1
yes	survey123	50to59	female	ES	Castilla y León	7	Zamora	49	0	1	0	0	0	1	0	0	0	1	0	3	appartment	yes	1	0	0	0		0	0	0	0	0	1	no	basic needs	1	0	0	0		0	0	0	0	0	0	1	0	1
yes	gforms	30to39	female	ES	Comunitat Valenciana	10	Valencia/València	46	1	0	0	1	0	0	0	0	0	1	0	3	appartment	no	1	0	0	0		0	0	0	0	0	1	no	basic needs	1	0	0	0		0	0	0	0	0	0	1	0	1
yes	gforms	60to69	female	ES	Comunitat Valenciana	10	Valencia/València	46	0	0	0	0	0	0	1	1	0	1	0	2	single_family	yes	1	0	1	0		0	0	0	0	0	0	no	basic needs	1	0	0	0		0	0	0	0	0	0	0	0	1
yes	gforms	30to39	female	ES	Comunitat Valenciana	10	Valencia/València	46	0	0	0	1	0	0	1	0	0	1	0	3	single_family	yes	1	0	1	0		0	0	0	0	0	0	yes	basic needs	1	0	0	0		0	0	0	0	0	0	1	0	1
yes	gforms	50to59	female	ES	Comunitat Valenciana	10	Alicante/Alacant	3	0	0	0	0	0	1	0	0	0	1	0	1	appartment	yes	1	0	0	0		0	0	0	0	0	1	no	basic needs	1	0	0	0		0	0	0	0	0	0	0	0	1
yes	gforms	50to59	male	ES	Comunitat Valenciana	10	Alicante/Alacant	3	0	1	1	0	0	1	0	0	0	1	0	5more	single_family	yes	1	0	1	0		0	0	0	0	0	1	no	work	1	0	0	0		0	1	0	0	0	1	1	0	1
yes	gforms	80more	male	ES	Canarias	5	Santa Cruz de Tenerife	38	0	0	0	0	0	0	1	0	1	1	0	3	appartment	no	1	0	0	1		0	0	0	0	0	0	no	medical	1	0	0	0		0	0	1	0	0	0	0	0	0
yes	gforms	50to59	female	ES	Comunitat Valenciana	10	Alicante/Alacant	3	0	0	0	0	0	1	0	0	0	1	0	2	appartment	yes	1	0	1	0			0	0	0	0	0	no	work	1	1	0	0		0	0	0	0	0	0	0	0	1
yes	gforms	40to49	male	ES	Comunitat Valenciana	10	Valencia/València	46	0	1	0	0	1	0	0	0	0	1	0	3	appartment	no	1	0	1	0		0	0	0	0	0	0	no	basic needs	1	0	0	0		0	0	0	0	0	0	1	0	1
yes	gforms	60to69	female	ES	Comunitat Valenciana	10	Valencia/València	46	0	0	0	0	0	0	1	0	0	1	0	2	appartment	yes	1	0	0	0		0	0	0	0	0	1	no	basic needs	1	0	0	0		0	0	0	0	0	0	0	0	1
yes	gforms	60to69	male	ES	Comunitat Valenciana	10	Valencia/València	46	0	0	0	0	0	0	1	0	0	1	0	2	appartment	no	1	0	0	0		0	0	0	0	0	1	no	basic needs	1	0	0	0		0	0	0	0	0	0	1	0	1
yes	survey123	50to59	female	ES	Comunitat Valenciana	10	Valencia/València	46	0	0	0	0	0	1	0	0	0	1	0	2	single_family	yes	1	0	1	0		0	0	0	0	0	0	no	basic needs	1	0	0	0		0	0	0	0	0	0	0	0	1
yes	survey123	30to39	female	ES	Balears, Illes	4	Balears, Illes	7	1	0	0	1	0	0	0	0	0	1	0	4	appartment	yes	1	0	1	0		0	0	0	0	0	0	no	basic needs	1	0	0	0		0	0	0	0	0	1	0	0	1
yes	gforms	60to69	male	ES	Comunitat Valenciana	10	Valencia/València	46	0	0	0	0	0	1	0	0	0	1	0	2	appartment	yes	1	0	1	0		0	0	0	0	0	0	no	work	1	0	0	0		0	0	0	0	0	0	1	0	1
yes	gforms	50to59	female	ES	Castilla-La Mancha	8	Albacete	2	0	0	1	0	0	1	0	0	0	1	0	4	appartment	yes	1	0	0	0		0	0	0	0	0	1	no	basic needs	1	1	1	0		0	0	0	0	0	0	1	0	1
yes	gforms	50to59	female	ES	Madrid, Comunidad de	13	Madrid	28	0	1	1	0	0	1	0	0	0	1	0	5more	single_family	yes	0						1					no	stayed home	1	0	0	0		0	0	0	0	0	0	0	1	0
yes	gforms	60to69	female	ES	Comunitat Valenciana	10	Castellón/Castelló	12	0	0	0	0	0	0	1	0	0	1	0	2	single_family	yes	1	0	0	0		0	0	0	0	0	1	no	basic needs	1	1	0	0		0	0	0	0	0	0	0	0	0
yes	gforms	70to79	female	ES	Comunitat Valenciana	10	Alicante/Alacant	3										0	1	1	appartment		1	0	0	0		0	0	0	0	0	1	no	basic needs	1	0	0	0		0	0	0	0	0	0	1	0	1
yes	gforms	50to59	female	ES	Comunitat Valenciana	10	Alicante/Alacant	3										0	1	1	appartment	yes	1	0	0	0		0	0	0	0	0	1	no	basic needs	1	0	1	0		0	0	0	0	0	0	1	0	1
yes	gforms	21to29	female	ES	Comunitat Valenciana	10	Valencia/València	46	0	0	1	0	0	1	0	0	0	1	0	4	appartment	yes	1	0	1	0		0	0	0	0	0	1	no	basic needs	1	1	0	0		0	0	0	0	0	0	1	0	1
yes	gforms	40to49	female	ES	Comunitat Valenciana	10	Alicante/Alacant	3	1	0	0	0	1	0	0	0	0	1	0	4	single_family	no	1	0	1	0		0	0	0	0	0	0	yes	medical	1	0	0	1		0	0	1	0	0	0	1	0	1
yes	gforms	40to49	male	ES	Comunitat Valenciana	10	Castellón/Castelló	12	1	0	0	0	1	0	0	0	0	1	0	3	single_family	yes	1	0	1	0		0	0	0	0	0	0	yes	work	1	1	1	0		0	0	0	0	0	0	0	0	1
yes	gforms	60to69	female	ES	Comunitat Valenciana	10	Valencia/València	46										0	1	1	single_family	yes	1	0	1	0		0	0	0	0	0	1	yes	medical	1	0	1	0		0	0	1	1	0	0	1	0	0
yes	gforms	50to59	female	ES	Castilla-La Mancha	8	Albacete	2	0	1	0	0	0	0	0	0	0	1	0	3	appartment	no	1	0	0	0			0	0	0	0	1	no	basic needs	1	1	0	0		0	1	0	0	0	1	1	0	1
yes	gforms	30to39	male	ES	Comunitat Valenciana	10	Castellón/Castelló	12										0	1	1	appartment	yes	1	0	0	0		0	0	0	0	0	1	yes	other	1	0	0	0		0	0	0	0	0	1	0	0	0
yes	gforms	30to39	female	ES	Comunitat Valenciana	10	Valencia/València	46	1	0	0	1	0	0	0	0	0	1	0	4	appartment	no	1	0	0	0		0	0	0	0	0	1	no	basic needs	1	1	0	0		0	0	0	0	0	0	0	0	1
yes	gforms	40to49	female	ES	Comunitat Valenciana	10	Alicante/Alacant	3	1	0	0	0	0	0	0	0	0	1	0	2	appartment	no	1	0	0	0		0	0	0	0	0	1	yes	work	1	0	0	0		0	0	0	0	0	0	1	0	1
yes	gforms	50to59	female	ES	Comunitat Valenciana	10	Valencia/València	46										0	1	1	appartment	yes	1	0	1	0		0	0	0	0	0	0	no	work	1	0	0	0		0	0	0	0	0	0	0	0	1
yes	gforms	21to29	male	ES	Comunitat Valenciana	10	Valencia/València	46	0	1	1	0	1	1	0	1	1	1	0	5more	single_family	yes	1	0	0	0		0	0	0	0	0	1	no	basic needs	1	0	0	0		0	0	0	0	0	0	0	0	1
yes	gforms	60to69	male	ES	Comunitat Valenciana	10	Alicante/Alacant	3	0	0	1	0	0	0	1	0	0	1	0	3	single_family	yes	1	0	0	0		0	0	0	0	0	1	no	basic needs	1	1	0	0		0	0	0	0	0	0	0	0	0
yes	gforms	60to69	female	ES	País Vasco	16	Araba/Álava	1										0	1	1	appartment	yes	1	0	0	0		0	0	0	1	0	0	no	basic needs	1	1	0	0		0	0	0	0	0	0	0	0	0
yes	gforms	60to69	female	ES	Comunitat Valenciana	10	Alicante/Alacant	3	0	0	0	0	0	0	1	0	0	1	0	2	single_family	yes	1	0	0	0			0	0	1	0	0	no	stayed home	1	0	0	0		0	0	0	0	0	0	0	1	0
yes	gforms	40to49	male	ES	Galicia	12	Ourense	32	1	1	0	0	1	0	0	0	0	1	0	4	appartment	yes	1	0	0	0		0	0	0	0	0	1	yes	basic needs	1	0	0	0		0	0	0	0	0	0	1	0	1
yes	gforms	40to49	female	ES	Comunitat Valenciana	10	Alicante/Alacant	3	1	1	0	0	1	0	1	0	0	1	0	5more	appartment	no	1	0	0	1		0	0	1	0	0	1	no	work	1	0	0	0		0	0	0	0	0	0	1	0	1
yes	gforms	40to49	male	ES	Comunitat Valenciana	10	Castellón/Castelló	12	1	1	0	0	1	0	0	0	0	1	0	5more	appartment	yes	1	0	1	0		0	0	0	0	0	0	no	basic needs	1	0	0	0		0	0	0	0	0	0	0	0	1
yes	gforms	60to69	female	ES	Comunitat Valenciana	10	Valencia/València	46	0	0	0	0	0	0	1	0	0	1	0	1	appartment	yes	1	0	1	0		0	0	0	0	0	0	no	work	1	0	0	0		0	0	0	0	0	0	1	0	1
yes	survey123	30to39	female	ES	Comunitat Valenciana	10	Valencia/València	46	0	0	0	1	0	0	0	0	0	1	0	2	appartment	yes	1	0	0	0		0	0	0	0	0	1	no	basic needs	1	0	0	0		0	0	0	0	0	1	0	0	1
yes	gforms	40to49	female	ES	Madrid, Comunidad de	13	Madrid	28	0	1	0	0	0	0	0	0	0	1	0	2	appartment	no	1	0	1	0		0	0	0	0	0	0	no	basic needs	1	0	0	0		0	1	0	0	0	1	1	0	1
yes	gforms	60to69	female	ES	Comunitat Valenciana	10	Valencia/València	46	0	0	0	1	0	0	1	0	0	1	0	4	single_family	no	1	0	0	0		0	0	0	0	0	1	no	basic needs	1	0	0	0		0	0	0	0	0	0	0	0	1
yes	gforms	40to49	male	ES	Comunitat Valenciana	10	Castellón/Castelló	12	0	0	0	0	1	1	0	0	0	1	0	2	appartment	no	1	0	0	0		0	0	0	0	0	1	no	basic needs	1	0	0	0		0	0	0	0	0	0	1	0	1
yes	gforms	21to29	female	ES	Castilla-La Mancha	8	Albacete	2	0	0	1	1	0	0	0	0	0	1	0	2	appartment	yes	1	0	0	0		0	0	0	0	0	1	no	basic needs	1	1	0	0		0	0	0	0	0	0	0	0	1
yes	gforms	50to59	male	ES	Madrid, Comunidad de	13	Madrid	28	0	0	0	0	0	1	0	0	0	1	0	2	appartment	yes	1	0	1	0			0	0	0	0	1	yes	basic needs	1	1	0	0		0	0	0	0	0	0	1	0	1
yes	gforms	40to49	female	ES	Comunitat Valenciana	10	Valencia/València	46	0	1	0	0	0	1	0	0	0	1	0	3	single_family	yes	1	0	1	0		0	0	0	0	0	0	no	basic needs	1	0	0	0		0	0	0	0	0	0	0	0	1
yes	gforms	50to59	male	ES	Comunitat Valenciana	10	Valencia/València	46	0	0	0	1	0	1	0	0	0	1	0	3	other	no	1	0	1	0		0	0	0	0	0	1	yes	other	1	0	0	0		0	0	0	0	0	1	0	0	0
yes	gforms	60to69	male	ES	Comunitat Valenciana	10	Valencia/València	46	0	0	1	0	0	0	1	0	0	1	0	3	appartment	yes	1	0	0	0		0	0	0	0	0	1	no	basic needs	1	0	0	0		0	0	0	0	0	0	0	0	1
yes	gforms	30to39	male	ES	Comunitat Valenciana	10	Valencia/València	46	1	0	0	1	0	0	0	0	0	1	0	3	appartment	no	1	0	1	1		0	0	0	0	0	0	no	work	1	0	1	0		0	0	0	0	0	0	0	0	1
yes	survey123	40to49	female	ES	Comunitat Valenciana	10	Valencia/València	46	0	1	0	0	1	0	0	0	0	1	0	4	appartment	yes	1	0	1	0		0	0	0	0	0	0	no	basic needs	1	0	0	0		0	0	0	0	0	0	0	0	1
yes	survey123	50to59	female	ES	Madrid, Comunidad de	13	Madrid	28	0	1	0	0	0	1	0	0	0	1	0	4	appartment	yes	1	0	0	0		0	0	0	0	0	1	no	basic needs	1	1	0	0		0	0	0	1	0	0	1	0	1
yes	gforms	30to39	female	ES	Comunitat Valenciana	10	Valencia/València	46	1	0	0	1	0	0	0	0	0	1	0	4	appartment	yes	1	0	0	0		0	0	0	1	0	0	no	stayed home	1	0	0	0		0	0	0	0	0	0	0	1	0
yes	gforms	30to39	male	ES	Cantabria	6	Cantabria	39	0	0	0	1	0	0	1	0	0	1	0	4	single_family	yes	1	0	0	0		0	0	0	0	0	1	no	basic needs	1	1	0	0		0	0	0	0	0	0	1	0	1
yes	gforms	40to49	female	ES	Comunitat Valenciana	10	Alicante/Alacant	3	0	1	0	0	1	0	0	0	0	1	0	4	appartment	no	1	0	1	0		0	0	0	0	0	1	no	work	1	0	1	0		0	0	1	0	0	0	0	0	1
yes	gforms	50to59	male	ES	Madrid, Comunidad de	13	Madrid	28	0	1	0	0	1	1	0	0	0	1	0	4	appartment	yes	1	0	0	0		0	0	0	1	0	0	yes	stayed home	1	0	0	0		0	0	0	0	0	0	0	1	0
yes	gforms	60to69	male	ES	Comunitat Valenciana	10	Alicante/Alacant	3	0	0	0	0	0	0	1	0	0	1	0	2	appartment	no	1	0	1	0		1	0	0	0	0	0	no	basic needs	1	1	0	0		0	0	0	0	0	0	1	0	1
yes	gforms	60to69	male	ES	Comunitat Valenciana	10	Alicante/Alacant	3	0	0	0	0	0	1	1	0	0	1	0	2	appartment	yes	1	0	1	0		0	0	0	0	0	0	no	work	1	1	0	0		0	0	0	0	0	0	0	0	1
yes	gforms	50to59	female	ES	Andalucía	1	Córdoba	14	0	0	0	0	0	0	1	0	0	1	0	2	single_family	yes	1	0	1	0		0	0	0	0	0	0	no	other	1	0	0	0		0	1	0	0	0	1	0	0	0
yes	survey123	60to69	female	ES	Comunitat Valenciana	10	Alicante/Alacant	3	0	0	0	1	0	0	1	0	0	1	0	3	single_family	yes	1	0	1	0		0	0	0	0	0	0	no	work	1	0	0	0		0	0	0	0	0	0	0	0	0
yes	gforms	30to39	male	ES	Comunitat Valenciana	10	Valencia/València	46	0	0	0	1	0	0	0	0	0	1	0	1	appartment	yes	1	0	1	0		0	0	0	0	0	0	yes	medical	1	0	0	0		0	1	1	0	0	1	1	0	1
yes	gforms	21to29	female	ES	Comunitat Valenciana	10	Valencia/València	46	0	0	1	0	0	0	0	0	0	1	0	2	appartment	no	1	0	1	0		0	0	0	0	0	0	no	basic needs	1	0	0	0		0	1	0	0	0	1	0	0	1
yes	gforms	60to69	male	ES	Comunitat Valenciana	10	Alicante/Alacant	3	0	0	0	0	0	1	0	0	0	1	0	2	appartment	yes	1	0	0	0		0	0	0	0	0	1	no	work	1	0	0	0		0	0	0	0	0	0	0	0	0
yes	survey123	30to39	female	ES	Madrid, Comunidad de	13	Madrid	28	0	0	0	1	0	0	0	0	0	1	0	2	appartment	yes	1	0	0	0		0	0	0	1	0	0	no	stayed home	1	0	0	0		0	0	0	0	0	0	0	1	0
yes	gforms	30to39	female	ES	Comunitat Valenciana	10	Valencia/València	46	0	0	0	1	0	0	0	0	0	1	0	2	appartment	yes	1	0	1	0		0	0	0	0	0	1	no	work	1	1	0	0		0	0	0	0	0	0	1	0	1
yes	gforms	30to39	male	ES	Andalucía	1	Málaga	29	1	0	0	1	0	0	0	0	0	1	0	3	appartment	no	1	0	1	0		0	0	0	0	0	1	no	basic needs	1	0	0	0		0	0	0	0	0	0	1	0	1
yes	gforms	40to49	male	ES	Madrid, Comunidad de	13	Madrid	28										0	1	1	single_family	yes	1	0	1	0			0	0	0	0	0	no	other	1	0	0	0		0	0	0	0	0	1	0	0	0
yes	gforms	40to49	male	ES	Comunitat Valenciana	10	Valencia/València	46	1	0	0	1	0	0	0	0	0	1	0	3	appartment	no	1	1	1	0		1	0	0	0	0	1	no	medical	1	1	1	0		0	0	1	1	0	0	1	0	1
yes	gforms	18to20	female	ES	Cataluña	9	Barcelona	8	0	1	0	0	0	1	0	0	0	1	0	4	appartment	no	1	0	0	1		0	0	0	0	0	0	no	stayed home	1	0	0	0		0	0	0	0	0	0	0	1	0
yes	gforms	50to59	male	ES	Madrid, Comunidad de	13	Madrid	28	0	0	0	1	0	1	0	0	0	1	0	3	appartment	yes	1	0	1	0		0	0	0	0	0	0	no	work	1	0	0	0		0	0	0	0	0	0	1	0	1
yes	gforms	40to49	female	ES	Castilla-La Mancha	8	Albacete	2	1	0	0	0	1	0	0	0	0	1	0	3	single_family	yes	1	0	1	0		0	0	0	0	0	1	no	basic needs	1	1	0	0		0	1	0	0	0	1	1	0	1
yes	gforms	40to49	female	ES	Madrid, Comunidad de	13	Madrid	28	0	1	0	0	1	0	0	0	0	1	0	5more	single_family	yes	1	0	0	0		0	0	0	0	0	1	no	basic needs	1	0	0	0		0	0	0	0	0	0	0	0	1
yes	gforms	30to39	male	ES	Comunitat Valenciana	10	Alicante/Alacant	3	1	0	0	1	0	0	0	0	0	1	0	3	appartment	no	1	0	1	0		0	0	0	0	0	1	yes	work	1	1	1	0		0	0	0	0	0	0	1	0	1
yes	gforms	21to29	male	ES	Comunitat Valenciana	10	Valencia/València	46	0	0	1	0	0	0	0	0	0	1	0	2	single_family	yes	1	0	1	0		0	0	0	0	0	1	no	basic needs	1	0	0	0		0	0	0	0	0	0	1	0	1
yes	gforms	30to39	female	ES	Comunitat Valenciana	10	Alicante/Alacant	3	0	0	0	1	0	0	0	0	0	1	0	2	single_family	yes	1	0	1	0		0	0	0	0	0	0	no	work	1	0	0	0		0	0	0	0	0	0	0	0	1
yes	gforms	60to69	male	ES	Comunitat Valenciana	10	Valencia/València	46	0	1	0	0	0	1	0	0	0	1	0	3	appartment	yes	1	0	1	0		0	0	0	0	0	1	no	basic needs	1	1	0	0		0	1	0	1	0	1	1	0	1
yes	gforms	50to59	female	ES	Comunitat Valenciana	10	Valencia/València	46	0	1	1	0	0	1	0	0	0	1	0	4	single_family	no	1	0	1	0		0	0	0	0	0	1	no	work	1	1	1	1		0	1	0	0	0	1	1	0	1
yes	gforms	21to29	female	ES	Comunitat Valenciana	10	Valencia/València	46	0	0	0	0	0	0	1	0	0	1	0	2	appartment	no	1	0	1	0		0	0	0	0	0	1	no	basic needs	1	0	0	0		0	0	0	0	0	0	0	0	1
yes	gforms	21to29	female	ES	Comunitat Valenciana	10	Alicante/Alacant	3	0	0	1	0	0	0	0	0	0	1	0	2	appartment	yes	1	0	0	0		0	0	0	1	0	0	no	stayed home	1	0	0	0		0	0	0	0	0	0	0	1	0
yes	gforms	30to39	male	ES	Comunitat Valenciana	10	Valencia/València	46	1	0	0	1	0	0	0	0	0	1	0	3	appartment	yes	1	0	0	0			0	0	0	0	1	no	basic needs	1	0	0	0		0	0	0	0	0	0	1	0	1
yes	gforms	60to69	male	ES	Galicia	12	Lugo	27										0	1	1	appartment	yes	1	0	0	0		0	0	0	0	0	1	no	basic needs	1	1	0	0		0	0	0	0	0	0	1	0	1
yes	gforms	30to39	female	ES	Comunitat Valenciana	10	Valencia/València	46	1	0	0	1	0	0	0	0	0	1	0	3	single_family	no	1	0	0	0		0	0	0	1	0	0	yes	stayed home	1	0	0	0		0	0	0	0	0	0	0	1	0
yes	gforms	40to49	female	ES	Galicia	12	Lugo	27	0	0	0	0	1	0	0	0	0	1	0	1	appartment	yes	1	0	1	0		0	0	0	0	0	1	no	basic needs	1	0	0	0		0	0	0	0	0	0	1	0	1
yes	gforms	40to49	male	ES	Madrid, Comunidad de	13	Madrid	28	1	0	0	0	1	0	0	0	0	1	0	4	appartment	no	1	0	0	0			0	0	0	0	1	no	basic needs	1	0	1	0		0	0	0	0	0	0	1	0	1
yes	gforms	21to29	female	ES	Murcia, Región de	14	Murcia	30	0	0	1	0	0	0	0	0	0	1	0	2	appartment	yes	1	0	1	0		0	0	0	0	0	1	yes	medical	1	0	0	0		1	0	0	0	0	0	0	0	1
yes	gforms	40to49	male	ES	Cataluña	9	Tarragona	43	0	0	0	0	1	0	0	1	0	1	0	3	single_family	yes	1	0	1	0		0	0	0	0	0	1	no	work	1	0	0	0		0	0	0	0	0	0	0	0	1
yes	gforms	60to69	female	ES	Comunitat Valenciana	10	Valencia/València	46	0	0	0	0	0	0	1	0	0	1	0	1	appartment	yes	1	0	1	0		0	0	0	0	0	1	no	basic needs	1	0	0	0		0	0	0	0	0	0	1	0	1
yes	gforms	40to49	female	ES	Comunitat Valenciana	10	Valencia/València	46	0	1	0	0	0	1	0	0	0	1	0	4	appartment	no	1	0	1	0		0	0	0	0	0	1	yes	work	1	0	0	0		0	0	1	0	0	0	0	0	1
yes	gforms	40to49	female	ES	Comunitat Valenciana	10	Alicante/Alacant	3	0	0	1	0	0	0	0	0	0	1	0	2	single_family	yes	1	0	0	0		0	0	0	0	0	1	no	basic needs	1	0	0	0		0	0	0	0	0	0	0	0	1
yes	survey123	30to39	male	ES	Balears, Illes	4	Balears, Illes	7	0	0	0	1	0	0	0	0	0	1	0	2	single_family	yes	1	0	1	0		0	0	0	0	0	0	yes	basic needs	1	0	0	0		0	0	0	0	0	0	0	0	1
yes	survey123	21to29	male	ES	Comunitat Valenciana	10	Alicante/Alacant	3	0	0	0	0	1	0	0	0	0	1	0	3	appartment	no	1	0	1	0		0	0	0	0	0	1	no	basic needs	1	0	0	0		0	0	0	0	0	0	0	0	1
yes	survey123	40to49	female	ES	Madrid, Comunidad de	13	Madrid	28	1	0	0	0	1	0	0	0	0	1	0	2	appartment	yes	0						1					no	stayed home	1	0	0	0		0	0	0	0	0	0	0	1	0
yes	gforms	30to39	female	ES	Cantabria	6	Cantabria	39	0	0	0	1	0	0	0	0	0	1	0	2	single_family	yes	1	0	1	0		0	0	0	0	0	0	no	basic needs	1	1	1	0		0	0	0	0	0	0	0	0	1
yes	gforms	40to49	male	ES	Comunitat Valenciana	10	Valencia/València	46	0	0	0	0	1	0	0	0	0	1	0	1	appartment	yes	1	0	0	0		0	0	0	1	0	0	no	basic needs	1	0	0	0		0	0	0	0	0	0	0	0	1
yes	survey123	50to59	female	ES	Andalucía	1	Jaén	23	0	0	1	0	0	1	0	0	0	1	0	4	single_family	no	1	0	0	0		0	0	0	0	0	1	no	other	1	0	0	0		0	0	0	0	0	0	0	0	0
yes	gforms	40to49	female	ES	Comunitat Valenciana	10	Valencia/València	46	0	1	0	0	0	0	0	0	0	1	0	2	appartment	no	1	0	1	0		0	0	0	0	0	1	no	basic needs	1	0	0	0		0	1	0	0	0	1	0	0	1
yes	gforms	30to39	female	ES	Comunitat Valenciana	10	Alicante/Alacant	3	0	0	0	1	0	0	0	0	0	1	0	2	appartment	yes	1	0	0	0		0	0	0	1	0	0	no	stayed home	1	0	0	0		0	0	0	0	0	0	0	1	0
yes	gforms	30to39	female	ES	Madrid, Comunidad de	13	Madrid	28	1	0	0	1	0	0	0	0	0	1	0	3	appartment	yes	1	0	1	0		0	0	0	0	0	0	no	medical	1	0	0	0		1	0	0	0	0	0	0	0	0
yes	gforms	40to49	female	ES	Castilla y León	7	Zamora	49	1	0	0	0	1	0	0	0	0	1	0	3	appartment	no	1	0	1	0		0	0	0	0	0	0	no	medical	1	0	0	0		0	0	1	0	0	0	0	0	1
yes	gforms	50to59	female	ES	Comunitat Valenciana	10	Valencia/València	46	0	1	0	0	0	1	0	0	1	1	0	4	appartment	yes	1	0	0	0		0	0	1	0	0	1	no	work	1	0	0	0		0	1	0	0	0	1	1	0	1
yes	gforms	40to49	female	ES	Comunitat Valenciana	10	Castellón/Castelló	12	0	1	0	0	1	0	0	1	0	1	0	5more	single_family	yes	1	0	1	0		0	0	0	0	0	0	yes	work	1	1	0	0		0	0	0	0	0	0	1	0	1
yes	gforms	40to49	male	ES	Castilla y León	7	Salamanca	37	1	0	0	0	1	0	0	0	0	1	0	4	appartment	no	1	0	1	0		0	0	0	0	0	1	no	work	1	0	0	0		0	0	0	0	0	0	0	0	1
yes	gforms	30to39	female	ES	Comunitat Valenciana	10	Valencia/València	46	0	0	0	1	1	0	0	0	0	1	0	2	appartment	yes	1	0	1	0		0	0	0	0	0	1	no	work	1	0	0	0		0	0	0	0	0	0	1	0	1
yes	gforms	30to39	female	ES	Comunitat Valenciana	10	Alicante/Alacant	3	1	0	0	1	0	0	0	0	0	1	0	3	appartment	no	1	0	0	0		0	0	0	0	0	1	no	basic needs	1	1	0	0		0	0	0	0	0	0	1	0	1
yes	gforms	50to59	male	ES	Comunitat Valenciana	10	Valencia/València	46	0	0	1	0	0	1	0	0	0	1	0	4	single_family	yes	1	0	1	0		0	0	0	0	0	1	no	other	1	0	1	0		0	0	0	1	0	0	0	0	0
yes	gforms	60to69	male	ES	Comunitat Valenciana	10	Alicante/Alacant	3	0	0	0	0	0	0	1	0	0	1	0	1	single_family	yes	1	0	0	0		0	0	0	1	0	0	no	stayed home	1	0	0	0		0	0	0	0	0	0	0	1	0
yes	gforms	50to59	female	ES	Comunitat Valenciana	10	Alicante/Alacant	3	0	0	0	0	0	1	0	0	0	1	0	2	appartment	yes	1	0	0	0		0	0	0	0	0	1	no	basic needs	1	0	0	0		0	0	0	0	0	0	1	0	1
yes	gforms	40to49	male	ES	Comunitat Valenciana	10	Valencia/València	46	0	0	0	0	1	0	0	0	0	1	0	1	appartment	yes	1	0	0	0		0	0	0	0	0	1	yes	medical	1	0	0	1		0	0	0	0	0	0	1	0	1
yes	gforms	50to59	male	ES	Castilla y León	7	Ávila	5	0	0	0	0	0	1	0	0	0	1	0	2	single_family	yes	1	0	1	0		0	0	0	0	0	0	no	work	1	0	0	0		0	0	0	0	0	0	0	0	0
yes	gforms	50to59	female	ES	Comunitat Valenciana	10	Valencia/València	46	0	1	0	0	0	1	0	1	0	1	0	4	appartment	yes	1	0	0	1		0	0	0	0	0	0	yes	medical	1	0	0	0		1	0	1	0	0	0	0	0	0
yes	gforms	40to49	female	ES	Comunitat Valenciana	10	Valencia/València	46	0	1	0	0	1	0	0	0	0	1	0	4	appartment	no	1	0	0	0		0	0	0	0	0	1	no	basic needs	1	0	0	0		0	0	0	0	0	0	0	0	1
yes	gforms	40to49	female	ES	Murcia, Región de	14	Murcia	30	0	1	0	0	1	0	0	0	0	1	0	4	appartment	no	1	0	1	0		0	0	0	0	0	1	no	medical	1	1	0	0		0	0	1	0	0	0	1	0	1
yes	gforms	50to59	female	ES	Madrid, Comunidad de	13	Madrid	28	0	0	1	0	0	0	1	0	0	1	0	5more	single_family	yes	1	0	1	0			0	0	0	0	0	no	basic needs	1	0	0	0		0	1	0	0	0	1	0	0	1
yes	gforms	50to59	female	ES	Comunitat Valenciana	10	Valencia/València	46	0	1	0	0	0	1	0	0	0	1	0	4	single_family	yes	1	0	1	0		0	0	0	0	0	1	yes	basic needs	1	1	0	0		0	0	0	0	0	0	0	0	1
yes	survey123	40to49	female	ES	Comunitat Valenciana	10	Valencia/València	46	0	1	0	0	1	0	0	0	0	1	0	4	appartment	no	1	0	1	0		0	0	0	0	0	0	no	work	1	0	0	0		0	0	1	0	0	0	1	0	0
yes	gforms	50to59	female	ES	Comunitat Valenciana	10	Valencia/València	46	0	1	0	0	0	0	0	0	0	1	0	2	appartment	no	1	1	1	0		0	0	0	0	0	1	no	work	1	0	0	0		0	0	0	0	0	0	0	0	1
yes	gforms	70to79	male	ES	Comunitat Valenciana	10	Valencia/València	46	0	0	0	0	0	0	0	1	0	1	0	2	appartment	no	1	0	1	0		0	0	0	0	0	1	no	medical	1	1	1	0		1	0	1	0	0	0	1	0	1
yes	gforms	21to29	female	ES	Comunitat Valenciana	10	Valencia/València	46	0	0	1	1	1	0	1	0	0	1	0	4	single_family	yes	1	0	1	0		0	0	0	0	0	1	no	basic needs	1	0	0	0		0	1	0	0	0	1	0	0	1
yes	gforms	60to69	male	ES	Comunitat Valenciana	10	Castellón/Castelló	12	0	1	1	0	1	0	1	0	0	1	0	4	appartment	no	1	0	0	0		0	0	0	0	0	1	no	other	1	0	0	0		0	1	0	0	0	1	0	0	0
yes	gforms	30to39	male	ES	Comunitat Valenciana	10	Valencia/València	46	0	0	0	1	0	0	0	0	0	1	0	1	appartment	yes	1	0	1	0		0	0	0	0	0	1	no	work	1	0	1	0		0	0	0	0	0	0	1	0	1
yes	gforms	70to79	male	ES	Comunitat Valenciana	10	Valencia/València	46	0	0	0	0	0	0	1	1	0	1	0	2	appartment	yes	1	0	0	0		0	0	0	0	0	1	yes	basic needs	1	0	0	0		0	0	0	0	0	0	1	0	1
yes	gforms	30to39	female	ES	Comunitat Valenciana	10	Valencia/València	46	1	0	0	1	0	0	0	0	0	1	0	2	appartment	no	1	0	1	0		0	0	0	0	0	0	no	basic needs	1	0	0	0		0	0	0	0	0	0	0	0	1
yes	gforms	50to59	female	ES	País Vasco	16	Araba/Álava	1	0	0	0	0	0	1	0	0	0	1	0	2	appartment	no	1	0	1	0		0	0	0	0	0	0	no	basic needs	1	0	0	0		0	0	0	0	0	0	1	0	1
yes	gforms	50to59	male	ES	Cataluña	9	Barcelona	8	0	1	1	0	0	1	0	0	1	1	0	5more	single_family	yes	1	0	1	0		0	0	0	0	0	0	yes	basic needs	1	1	1	0		0	0	0	0	0	0	1	0	1
yes	gforms	40to49	female	ES	Comunitat Valenciana	10	Castellón/Castelló	12	0	1	0	0	1	1	0	0	0	1	0	4	appartment	no	1	0	0	0		0	0	0	0	0	1	no	basic needs	1	0	0	0		0	0	0	1	0	0	1	0	1
yes	gforms	40to49	female	ES	Madrid, Comunidad de	13	Madrid	28	0	0	0	0	0	0	0	1	0	1	0	3	appartment	yes	1	0	0	0		0	0	0	0	0	1	no	basic needs	1	0	0	0		0	0	0	0	0	0	1	0	1
yes	gforms	50to59	male	ES	Comunitat Valenciana	10	Valencia/València	46	0	0	1	0	0	1	0	0	0	1	0	3	appartment	yes	1	0	0	0		0	0	0	0	0	1	no	work	1	0	0	0		0	0	0	0	0	0	1	0	1
yes	gforms	50to59	female	ES	Comunitat Valenciana	10	Alicante/Alacant	3	0	1	0	1	0	1	0	0	0	1	0	3	appartment	no	1	0	0	0		0	0	0	0	0	1	no	basic needs	1	0	0	0		0	0	0	0	0	0	0	0	1
yes	gforms	50to59	male	ES	Comunitat Valenciana	10	Valencia/València	46	0	0	0	1	0	1	0	0	0	1	0	3	appartment	no	1	0	1	0			0	0	0	0	0	no	work	1	1	1	0		0	0	0	0	0	0	0	0	1
yes	gforms	40to49	female	ES	Comunitat Valenciana	10	Valencia/València	46	0	0	0	0	1	0	0	0	0	1	0	1	appartment	yes	1	0	1	0		0	0	0	0	0	0	no	basic needs	1	1	0	0		0	1	0	0	0	1	1	0	1
yes	gforms	40to49	female	ES	Comunitat Valenciana	10	Alicante/Alacant	3	1	0	0	0	1	0	0	0	0	1	0	3	appartment	yes	1	0	0	0			0	0	1	0	0	no	stayed home	1	0	0	0		0	0	0	0	0	0	0	1	0
yes	gforms	21to29	female	ES	Comunitat Valenciana	10	Alicante/Alacant	3	0	0	1	0	0	0	0	0	0	1	0	2	appartment	no	1	0	0	0		0	0	0	0	0	1	no	basic needs	1	0	0	0		0	0	0	0	0	1	0	0	1
yes	gforms	40to49	male	ES	Madrid, Comunidad de	13	Madrid	28	0	1	0	0	1	0	0	0	0	1	0	4	single_family	yes	1	0	1	0			0	0	0	0	1	no	basic needs	1	1	0	0		0	0	0	0	0	0	0	0	1
yes	gforms	21to29	female	ES	Comunitat Valenciana	10	Alicante/Alacant	3	0	1	0	0	0	1	0	0	0	1	0	4	appartment	yes	1	0	0	0		0	0	0	1	0	0	yes	stayed home	1	0	0	0		0	0	0	0	0	0	0	1	0
yes	gforms	40to49	male	ES	Madrid, Comunidad de	13	Madrid	28	0	0	0	0	1	1	0	0	0	1	0	2	appartment	yes	1	0	0	0		0	0	0	0	0	1	no	work	1	1	0	0		0	0	0	0	0	0	1	0	1
yes	gforms	50to59	male	ES	Comunitat Valenciana	10	Valencia/València	46	0	1	0	0	0	1	0	0	0	1	0	3	appartment	yes	1	0	0	0		0	0	0	0	0	1	no	basic needs	1	0	0	0		0	0	0	0	0	0	1	0	1
yes	gforms	30to39	male	ES	Andalucía	1	Granada	18	0	0	0	1	0	0	0	0	0	1	0	2	appartment	yes	1	0	1	0		0	0	0	0	0	1	no	basic needs	1	1	0	0		0	0	0	0	0	0	1	0	1
yes	gforms	30to39	male	ES	Comunitat Valenciana	10	Alicante/Alacant	3	0	0	0	0	1	0	0	0	0	1	0	2	appartment	no	1	0	0	0		0	0	0	0	0	1	no	basic needs	1	0	1	0		0	0	0	0	0	0	0	0	1
yes	gforms	21to29	female	ES	Andalucía	1	Málaga	29	0	1	1	0	0	1	0	0	0	1	0	4	appartment	yes	1	0	0	0		0	0	0	1	0	0	no	stayed home	1	0	0	0		0	0	0	0	0	0	0	1	0
yes	gforms	50to59	female	ES	Comunitat Valenciana	10	Valencia/València	46	0	1	1	0	0	1	0	0	0	1	0	4	appartment	yes	1	0	1	0		0	0	0	0	0	1	no	basic needs	1	0	1	0		0	0	0	0	0	0	0	0	1
yes	gforms	50to59	male	ES	Comunitat Valenciana	10	Alicante/Alacant	3	0	0	1	0	0	1	0	0	0	1	0	4	appartment	yes	1	0	0	0			0	0	0	0	1	no	basic needs	1	0	0	0		0	1	0	0	0	1	0	0	1
yes	gforms	50to59	male	ES	Cataluña	9	Girona	17	0	0	0	1	0	0	0	0	0	1	0	2	single_family	yes	1	0	1	0		0	0	0	0	0	1	no	work	1	0	0	0		0	0	0	0	0	0	1	0	1
yes	gforms	40to49	male	ES	Comunitat Valenciana	10	Valencia/València	46	0	1	1	0	1	0	0	0	0	1	0	4	appartment	no	1	0	1	0		0	0	0	0	0	1	no	work	1	1	1	0		0	0	0	0	0	0	1	0	1
yes	gforms	30to39	female	ES	Comunitat Valenciana	10	Valencia/València	46	1	0	0	1	0	0	0	0	0	1	0	4	single_family	no	1	0	1	0		0	0	0	0	0	0	no	basic needs	1	0	0	0		0	0	0	0	0	0	0	0	1
yes	gforms	30to39	female	ES	Comunitat Valenciana	10	Castellón/Castelló	12	1	0	0	0	0	0	0	0	0	1	0	3	appartment	no	1	0	0	0			0	0	1	0	0	no	stayed home	1	0	0	0		0	0	0	0	0	0	0	1	0
yes	gforms	50to59	female	ES	Madrid, Comunidad de	13	Madrid	28	0	0	1	0	0	0	0	0	0	1	0	3	appartment	no	1	0	1	0		0	0	0	0	0	1	no	basic needs	1	1	1	0		0	1	0	0	0	1	1	0	1
yes	gforms	21to29	male	ES	Comunitat Valenciana	10	Castellón/Castelló	12	0	0	1	0	0	0	1	0	0	1	0	4	appartment	yes	1	0	1	0		0	0	0	0	0	1	no	basic needs	1	1	1	0		0	1	0	0	0	1	0	0	1
yes	gforms	30to39	female	ES	Castilla-La Mancha	8	Albacete	2	1	0	0	0	0	0	0	0	0	1	0	3	appartment	no	1	0	1	0		0	0	0	0	0	0	no	basic needs	1	0	0	0		0	0	0	0	0	0	0	0	1
yes	gforms	40to49	female	ES	Andalucía	1	Málaga	29	0	1	0	0	0	0	0	0	0	1	0	4	single_family	yes	1	0	1	0		0	0	0	0	0	0	yes	medical	1	0	0	0		0	0	1	0	0	0	1	0	1
yes	gforms	60to69	male	ES	Madrid, Comunidad de	13	Madrid	28	0	0	0	0	0	0	1	0	0	1	0	2	appartment	yes	1	0	0	0		0	0	0	0	0	1	no	basic needs	1	0	0	0		0	0	0	0	0	0	1	0	1
yes	gforms	30to39	female	ES	Comunitat Valenciana	10	Alicante/Alacant	3	0	0	0	1	0	0	0	0	0	1	0	2	appartment	no	1	0	1	0		0	0	0	0	0	1	no	basic needs	1	0	0	0		0	0	0	1	0	0	1	0	1
yes	gforms	30to39	female	ES	Comunitat Valenciana	10	Valencia/València	46	1	0	0	0	1	0	0	0	0	1	0	3	appartment	yes	1	0	0	1		0	0	0	0	0	1	no	basic needs	1	0	1	0		0	0	0	0	0	0	0	0	1
yes	gforms	60to69	male	ES	Comunitat Valenciana	10	Valencia/València	46	0	0	0	0	0	0	1	0	0	1	0	3	appartment	yes	1	0	0	0		0	0	0	0	0	1	no	medical	1	1	0	1		0	0	0	0	0	0	1	0	1
yes	gforms	60to69	male	ES	Andalucía	1	Sevilla	41	0	0	0	1	0	0	1	0	0	1	0	3	single_family	yes	1	0	0	0		0	0	0	0	0	1	no	other	1	0	1	0		0	0	0	0	0	0	0	0	0
yes	gforms	18to20	male	ES	Comunitat Valenciana	10	Valencia/València	46	0	1	0	0	1	1	0	0	0	1	0	3	single_family	yes	1	0	0	0		0	0	0	1	0	0	no	stayed home	1	0	0	0		0	0	0	0	0	0	0	1	0
yes	gforms	70to79	female	ES	Comunitat Valenciana	10	Valencia/València	46	0	0	0	0	0	0	0	1	0	1	0	2	single_family	yes	1	0	0	0		0	0	0	0	0	1	yes	basic needs	1	0	0	0		0	0	0	1	0	0	1	0	0
yes	gforms	40to49	female	ES	Comunitat Valenciana	10	Valencia/València	46	0	1	0	0	1	0	0	0	0	1	0	3	appartment	yes	1	0	1	0		0	0	0	0	0	1	yes	work	1	1	0	0		0	0	0	0	0	0	0	0	1
yes	gforms	21to29	male	ES	Comunitat Valenciana	10	Valencia/València	46	0	0	1	0	0	0	0	0	0	1	0	1	appartment	yes	1	0	0	0		0	0	0	0	0	1	no	work	1	0	0	0		0	0	1	0	0	0	0	0	1
yes	gforms	40to49	male	ES	Comunitat Valenciana	10	Alicante/Alacant	3	0	0	0	0	0	1	0	0	0	1	0	2	appartment	yes	1	0	1	0		0	0	0	0	0	0	no	work	1	0	0	0		0	0	0	0	0	0	0	0	1
yes	gforms	30to39	female	ES	Comunitat Valenciana	10	Alicante/Alacant	3	0	0	0	1	0	0	0	0	0	1	0	2	appartment	yes	1	0	0	0		0	0	0	1	0	0	no	stayed home	1	0	0	0		0	0	0	0	0	0	0	1	0
yes	gforms	50to59	male	ES	Extremadura	11	Badajoz	6	0	1	0	0	0	1	0	0	0	1	0	4	single_family	yes	1	0	1	0		0	0	0	0	0	0	no	basic needs	1	0	0	0		0	0	0	0	0	0	1	0	1
yes	gforms	30to39	female	ES	Comunitat Valenciana	10	Alicante/Alacant	3	0	0	0	1	0	0	0	0	0	1	0	2	appartment	no	1	0	1	0		0	0	0	0	0	1	no	work	1	0	0	0		0	0	0	0	0	0	0	0	1
yes	gforms	60to69	female	ES	Comunitat Valenciana	10	Alicante/Alacant	3	0	0	0	0	0	0	1	0	0	1	0	1	single_family	yes	1	0	0	0		0	0	0	0	0	1	no	basic needs	1	0	0	0		0	0	0	0	0	0	0	0	1
yes	gforms	21to29	female	ES	Comunitat Valenciana	10	Valencia/València	46	0	0	0	0	0	1	0	0	0	1	0	4	single_family	yes	1	0	1	0		0	0	0	0	0	0	no	basic needs	1	0	0	0		0	0	0	0	0	0	0	0	1
yes	survey123	30to39	female	ES	Comunitat Valenciana	10	Valencia/València	46	1	0	0	1	0	0	0	0	0	1	0	3	appartment	yes	1	0	0	0		0	0	0	0	0	1	no	medical	1	1	0	1		0	0	0	0	0	0	1	0	1
yes	survey123	30to39	female	ES	País Vasco	16	Araba/Álava	1	1	0	0	1	0	0	0	0	0	1	0	4	appartment	no	1	0	0	0		0	0	0	0	0	1	no	medical	1	0	0	0		1	0	0	0	0	0	0	0	1
yes	survey123	60to69	female	ES	Canarias	5	Santa Cruz de Tenerife	38	0	0	0	0	0	0	1	0	0	1	0	2	single_family	yes	1	0	1	0		0	0	0	0	0	0	no	basic needs	1	0	0	0		0	0	0	0	0	0	0	0	1
yes	gforms	40to49	male	ES	Comunitat Valenciana	10	Valencia/València	46	1	1	0	0	1	0	0	0	0	1	0	5more	appartment	no	1	0	0	0		0	0	0	0	0	1	no	medical	1	1	0	1		0	0	0	0	0	0	1	0	1
yes	gforms	40to49	female	ES	Andalucía	1	Granada	18	1	0	0	0	1	0	0	0	0	1	0	3	appartment	no	1	0	0	0		0	0	0	0	0	1	no	basic needs	1	0	0	0		0	0	0	0	0	0	0	0	1
yes	gforms	18to20	male	ES	Comunitat Valenciana	10	Valencia/València	46	0	1	0	0	0	1	0	0	0	1	0	4	appartment	yes	1	0	0	0		0	0	0	0	0	1	no	medical	1	1	0	0		1	0	0	0	0	0	1	0	1
yes	gforms	21to29	female	ES	Comunitat Valenciana	10	Alicante/Alacant	3	0	0	0	0	0	0	1	0	0	1	0	3	appartment	yes	1	0	0	0		0	0	1	0	0	1	no	medical	1	0	0	1		0	0	0	0	0	0	1	0	1
yes	gforms	40to49	female	ES	Comunitat Valenciana	10	Alicante/Alacant	3	0	1	0	0	0	1	0	0	0	1	0	4	appartment	yes	1	0	0	0		0	0	0	0	0	1	no	basic needs	1	0	0	0		0	1	0	0	0	1	0	0	1
yes	gforms	18to20	female	ES	Comunitat Valenciana	10	Alicante/Alacant	3	0	0	0	0	0	0	0	0	1	1	0	2	old_age_home	yes	1	0	0	0		0	0	0	0	0	1	yes	basic needs	1	1	1	0		0	0	0	0	0	0	1	0	1
yes	gforms	21to29	female	ES	Castilla y León	7	Salamanca	37	0	0	0	0	1	0	0	0	0	1	0	2	appartment	yes	1	0	1	0			0	0	0	0	0	no	basic needs	1	0	0	0		0	0	0	0	0	0	0	0	1
yes	gforms	50to59	male	ES	Comunitat Valenciana	10	Valencia/València	46	0	1	0	0	0	1	0	0	0	1	0	3	single_family	yes	1	0	1	0		0	0	0	0	0	0	no	other	1	0	0	0		0	0	0	0	0	0	0	0	0
yes	gforms	21to29	female	ES	Comunitat Valenciana	10	Valencia/València	46										0	1	1	appartment	yes	1	0	1	0		0	0	0	0	0	0	no	work	1	0	0	0		0	0	0	0	0	0	0	0	1
yes	gforms	60to69	male	ES	Comunitat Valenciana	10	Alicante/Alacant	3	0	0	0	0	0	0	1	0	0	1	0	2	appartment	yes	1	0	0	0			0	0	0	0	1	yes	work	1	0	0	0		0	0	0	0	0	0	0	0	0
yes	gforms	60to69	male	ES	Comunitat Valenciana	10	Alicante/Alacant	3	0	1	0	0	1	0	1	0	0	1	0	4	single_family	yes	1	0	1	0		0	0	0	0	0	0	no	basic needs	1	0	0	0		0	0	0	0	0	0	0	0	1
yes	gforms	70to79	male	ES	Comunitat Valenciana	10	Valencia/València	46	0	0	0	1	0	0	0	1	0	1	0	2	single_family	yes	1	0	0	0		0	0	0	0	0	1	no	basic needs	1	0	0	0		0	0	0	0	0	0	0	0	1
yes	gforms	30to39	female	ES	Comunitat Valenciana	10	Valencia/València	46	0	0	1	1	0	0	0	0	0	1	0	3	appartment	yes	1	0	1	0		0	0	0	0	0	1	no	basic needs	1	1	0	0		0	0	0	0	0	0	0	0	1
yes	gforms	50to59	female	ES	Comunitat Valenciana	10	Valencia/València	46	0	1	1	0	0	1	0	0	0	1	0	4	appartment	no	1	0	0	0		0	0	0	1	0	0	no	stayed home	1	0	0	0		0	0	0	0	0	0	0	1	0
yes	gforms	70to79	male	ES	País Vasco	16	Bizkaia	48	0	0	0	0	0	0	0	1	0	1	0	2	appartment	no	1	0	0	0		0	0	0	0	0	1	no	basic needs	1	1	0	0		0	0	0	1	0	0	1	0	1
yes	gforms	50to59	male	ES	Comunitat Valenciana	10	Castellón/Castelló	12										0	1	1	appartment	yes	1	0	1	0		0	0	0	0	0	0	no	work	1	0	0	0		0	1	0	0	0	1	0	0	1
yes	gforms	60to69	male	ES	Comunitat Valenciana	10	Castellón/Castelló	12	0	0	0	0	0	0	1	0	0	1	0	2	appartment	yes	1	0	1	0		0	0	0	0	0	1	no	work	1	1	1	0		0	0	0	0	0	0	1	0	1
yes	gforms	50to59	male	ES	Madrid, Comunidad de	13	Madrid	28	0	0	0	0	0	1	0	0	1	1	0	2	appartment	no	1	0	0	0		0	0	0	0	0	1	yes	basic needs	1	1	0	0		0	0	0	0	0	0	1	0	1
yes	gforms	50to59	female	ES	Comunitat Valenciana	10	Valencia/València	46	0	1	0	0	0	1	0	0	0	1	0	3	appartment	yes	1	0	1	0		0	0	0	0	0	1	no	basic needs	1	1	0	0		0	1	0	1	0	1	1	0	1
yes	gforms	40to49	female	ES	Comunitat Valenciana	10	Valencia/València	46	1	0	0	0	1	0	0	0	0	1	0	3	appartment	no	1	0	0	0		0	0	1	0	0	0	no	work	1	0	0	0		0	0	0	0	0	0	0	0	1
yes	gforms	30to39	male	ES	Madrid, Comunidad de	13	Madrid	28	0	0	0	1	0	0	0	0	0	1	0	2	appartment	yes	1	0	1	0		1	0	0	0	0	1	no	work	1	1	0	0		0	0	0	1	0	0	0	0	1
yes	gforms	70to79	male	ES	Madrid, Comunidad de	13	Madrid	28	0	0	0	0	0	0	0	1	0	1	0	2	single_family	yes	1	0	1	0		0	0	0	0	0	1	no	medical	1	1	0	0		1	0	0	0	0	0	1	0	1
yes	gforms	50to59	male	ES	Comunitat Valenciana	10	Castellón/Castelló	12	0	0	0	0	0	0	0	1	0	1	0	2	appartment	yes	1	0	0	0		0	0	0	0	0	1	no	basic needs	1	0	0	0		0	0	0	0	0	0	0	0	1
yes	gforms	50to59	female	ES	Andalucía	1	Jaén	23	0	1	1	0	0	0	0	0	0	1	0	4	appartment	no	1	0	0	0		0	0	1	0	0	1	no	work	1	0	0	0		0	0	0	0	0	0	0	0	0
yes	gforms	50to59	male	ES	Andalucía	1	Sevilla	41	0	1	1	0	0	1	0	0	0	1	0	4	appartment	no	1	0	0	0		0	0	0	0	0	1	no	basic needs	1	1	0	0		0	0	0	0	0	0	0	0	1
yes	gforms	50to59	female	ES	Comunitat Valenciana	10	Alicante/Alacant	3	0	0	1	0	0	1	0	0	0	1	0	3	appartment	no	1	0	1	0		0	0	0	0	0	1	no	work	1	1	0	0		0	1	0	0	0	1	0	0	1
yes	gforms	30to39	male	ES	Comunitat Valenciana	10	Valencia/València	46	1	0	0	1	0	0	0	0	0	1	0	3	appartment	no	1	0	1	0		0	0	0	0	0	0	no	work	1	0	0	0		0	0	0	0	0	0	0	0	0
yes	gforms	40to49	female	ES	Comunitat Valenciana	10	Alicante/Alacant	3	0	1	1	0	1	1	0	0	0	1	0	4	appartment	yes	1	0	1	0		0	0	0	0	0	1	no	work	1	1	0	0		0	0	0	0	0	0	1	0	1
yes	gforms	40to49	female	ES	Andalucía	1	Málaga	29	0	1	0	0	1	0	0	0	0	1	0	3	single_family	yes	1	0	1	0		0	0	0	0	0	0	no	basic needs	1	0	1	0		0	0	0	1	0	0	1	0	1
yes	gforms	50to59	female	ES	Comunitat Valenciana	10	Alicante/Alacant	3	0	0	1	0	0	0	0	0	0	1	0	3	single_family	yes	1	0	1	0		0	0	0	0	0	1	no	work	1	1	0	0		0	0	0	0	0	0	0	0	1
yes	gforms	60to69	female	ES	Comunitat Valenciana	10	Valencia/València	46	0	0	0	0	0	0	1	0	0	1	0	2	single_family	yes	1	0	0	0		0	0	0	1	0	0	no	stayed home	1	0	0	0		0	0	0	0	0	0	0	1	0
yes	gforms	40to49	male	ES	Comunitat Valenciana	10	Alicante/Alacant	3	0	1	0	0	1	0	0	0	0	1	0	4	appartment	no	1	0	1	0		0	0	0	0	0	1	yes	work	1	1	0	0		0	1	0	0	0	1	1	0	1
yes	gforms	30to39	female	ES	Comunitat Valenciana	10	Valencia/València	46	1	0	1	1	0	0	0	0	0	1	0	3	appartment	yes	1	0	1	0		0	0	0	0	0	0	no	medical	1	1	0	1		0	0	0	0	0	0	1	0	1
yes	gforms	50to59	female	ES	Comunitat Valenciana	10	Valencia/València	46	0	0	0	0	0	1	0	0	0	1	0	1	appartment	yes	1	0	0	0		0	0	0	1	0	0	yes	stayed home	1	0	0	0		0	0	0	0	0	0	0	1	0
yes	gforms	40to49	male	ES	Comunitat Valenciana	10	Alicante/Alacant	3	1	0	0	1	1	0	0	0	0	1	0	4	single_family	yes	1	0	1	0		0	0	0	0	0	0	no	work	1	0	0	0		0	0	0	0	0	0	0	0	1
yes	gforms	21to29	female	ES	Comunitat Valenciana	10	Valencia/València	46	0	0	1	1	0	0	1	0	0	1	0	4	single_family	yes	1	0	0	1		0	0	0	0	0	1	no	work	1	1	0	0		0	1	1	1	0	1	1	0	1
yes	survey123	50to59	female	ES	Cataluña	9	Barcelona	8	0	0	0	0	0	0	1	0	0	1	0	2	single_family	yes	1	0	0	0		0	0	0	0	0	1	no	basic needs	1	0	0	0		0	0	0	0	0	0	1	0	1
yes	gforms	40to49	female	ES	Madrid, Comunidad de	13	Madrid	28	1	0	0	0	1	0	0	0	0	1	0	4	appartment	yes	1	0	1	0			0	0	0	0	1	no	medical	1	0	0	1		0	0	0	0	0	0	1	0	1
yes	gforms	30to39	male	ES	Comunitat Valenciana	10	Valencia/València	46	0	0	0	1	0	0	1	0	0	1	0	3	single_family	no	1	0	0	0		0	0	0	1	0	0	no	stayed home	1	0	0	0		0	0	0	0	0	0	0	1	0
yes	gforms	40to49	female	ES	Comunitat Valenciana	10	Valencia/València	46	0	0	0	0	1	0	0	0	0	1	0	1	single_family	yes	1	0	0	0			0	0	0	0	1	no	basic needs	1	0	0	0		0	1	0	0	0	1	1	0	1
yes	gforms	50to59	male	ES	Madrid, Comunidad de	13	Madrid	28	0	1	0	0	1	0	0	0	0	1	0	4	single_family	yes	1	0	1	0		0	0	0	0	0	1	no	work	1	0	1	0		1	0	0	0	0	0	0	0	1
yes	gforms	50to59	female	ES	Andalucía	1	Sevilla	41	0	0	0	0	0	0	0	1	1	1	0	3	appartment	yes	1	0	1	0		0	0	0	0	0	0	no	work	1	0	0	0		0	0	0	0	0	0	0	0	1
yes	gforms	30to39	female	ES	Comunitat Valenciana	10	Valencia/València	46	0	0	0	1	0	0	0	0	0	1	0	2	appartment	yes	1	0	0	1		0	0	0	0	0	0	no	work	1	0	0	0		0	0	0	0	0	0	1	0	1
yes	gforms	30to39	female	ES	Comunitat Valenciana	10	Valencia/València	46	0	0	0	1	0	0	0	0	0	1	0	2	appartment	no	1	0	0	0		0	0	1	0	0	1	yes	work	1	0	0	0		0	0	0	0	0	0	0	0	1
yes	gforms	30to39	male	ES	Comunitat Valenciana	10	Alicante/Alacant	3	1	0	0	0	0	0	0	0	0	1	0	4	appartment	yes	1	0	1	0		0	0	0	0	0	1	no	work	1	1	1	0		0	1	0	0	0	1	0	0	1
yes	survey123	30to39	female	ES	Comunitat Valenciana	10	Valencia/València	46	0	0	1	0	0	0	0	0	0	1	0	2	appartment	yes	1	0	1	0		0	0	0	0	0	0	no	work	1	0	0	0		0	0	0	0	0	0	0	0	1
yes	gforms	80more	male	ES	Comunitat Valenciana	10	Valencia/València	46	0	0	0	0	0	0	0	0	1	1	0	2	appartment	no	1	0	0	0		0	0	0	0	0	1	yes	other	1	0	0	0		0	0	0	1	0	0	0	0	0
yes	gforms	50to59	female	ES	Comunitat Valenciana	10	Valencia/València	46	0	0	1	0	0	1	0	0	0	1	0	3	single_family	yes	1	0	1	0		0	0	0	0	0	0	no	medical	1	0	0	1		0	0	0	0	0	0	1	0	1
yes	survey123	40to49	female	ES	Comunitat Valenciana	10	Valencia/València	46	1	0	0	0	0	1	0	0	0	1	0	3	appartment	no	1	0	1	0		0	0	0	0	0	1	no	basic needs	1	0	0	0		0	1	0	0	0	1	1	0	1
yes	gforms	60to69	female	ES	Comunitat Valenciana	10	Valencia/València	46	0	0	0	0	0	0	1	0	0	1	0	2	appartment	yes	1	0	0	0		0	0	0	1	0	0	yes	stayed home	1	0	0	0		0	0	0	0	0	0	0	1	0
yes	survey123	50to59	male	ES	Comunitat Valenciana	10	Valencia/València	46	0	1	0	0	0	1	0	0	0	1	0	3	appartment	yes	1	0	0	0		0	0	0	0	0	1	no	medical	1	0	0	0		0	0	1	0	0	0	0	0	1
yes	gforms	21to29	female	ES	Galicia	12	Coruña, A	15	0	0	1	0	0	1	0	0	0	1	0	3	single_family	yes	1	0	1	0		0	0	0	0	0	0	yes	basic needs	1	0	0	0		0	0	0	0	0	0	0	0	1
yes	gforms	40to49	female	ES	Comunitat Valenciana	10	Castellón/Castelló	12	0	1	0	0	1	0	0	0	0	1	0	4	appartment	yes	1	0	0	0		0	0	0	0	0	1	no	work	1	0	0	0		0	0	0	0	0	0	0	0	1
yes	gforms	21to29	female	ES	Castilla-La Mancha	8	Toledo	45	0	0	1	1	0	0	0	0	0	1	0	2	appartment	no	1	0	0	0		0	0	0	0	0	1	no	basic needs	1	0	0	0		0	0	0	0	0	0	1	0	1
yes	gforms	60to69	female	ES	Comunitat Valenciana	10	Valencia/València	46	0	0	0	0	0	0	1	0	0	1	0	2	appartment	yes	1	0	0	0		0	0	0	0	0	1	no	medical	1	0	0	1		0	0	0	0	0	0	1	0	1
yes	gforms	60to69	female	ES	Comunitat Valenciana	10	Alicante/Alacant	3	0	0	0	0	0	0	1	0	0	1	0	1	appartment	yes	1	0	0	0			0	0	0	0	1	no	basic needs	1	0	0	0		0	0	0	0	0	0	0	0	1
yes	gforms	40to49	female	ES	Comunitat Valenciana	10	Alicante/Alacant	3	1	0	0	0	1	0	0	0	0	1	0	5more	single_family	no	1	0	1	0			0	0	0	0	0	no	medical	1	0	0	0		1	0	0	0	0	0	0	0	1
yes	gforms	50to59	male	ES	Murcia, Región de	14	Murcia	30	0	0	1	0	0	1	0	0	1	1	0	4	appartment	yes	1	0	1	0		0	0	0	0	0	0	no	work	1	0	0	0		0	0	0	0	0	0	0	0	0
yes	survey123	40to49	female	ES	Comunitat Valenciana	10	Valencia/València	46	0	0	0	0	1	0	0	0	0	1	0	2	appartment	yes	1	0	1	0		0	0	0	0	0	1	no	basic needs	1	0	0	0		0	1	0	0	0	1	1	0	1
yes	gforms	50to59	female	ES	Comunitat Valenciana	10	Valencia/València	46	0	0	1	0	0	1	0	0	0	1	0	4	single_family	yes	1	0	1	0		0	0	0	0	0	0	no	work	1	0	0	0		0	1	1	0	0	1	0	0	1
yes	gforms	30to39	female	ES	Comunitat Valenciana	10	Alicante/Alacant	3	1	0	0	1	0	0	1	0	0	1	0	5more	single_family	yes	1	0	0	0		0	0	0	1	0	0	no	stayed home	1	0	0	0		0	0	0	0	0	0	0	1	0
yes	gforms	40to49	female	ES	Murcia, Región de	14	Murcia	30	0	1	0	0	1	0	0	0	0	1	0	4	appartment	yes	1	0	1	0			0	0	0	0	0	no	basic needs	1	0	0	0		0	0	0	0	0	0	0	0	1
yes	gforms	40to49	female	ES	Comunitat Valenciana	10	Alicante/Alacant	3	1	1	0	0	1	0	0	0	0	1	0	4	appartment	no	1	0	0	0		0	0	0	0	0	1	no	work	1	0	0	0		0	0	0	0	0	0	0	0	0
yes	gforms	50to59	female	ES	Madrid, Comunidad de	13	Madrid	28	0	1	0	0	0	1	0	0	0	1	0	3	appartment	yes	1	0	0	0		0	0	0	1	0	0	no	stayed home	1	0	0	0		0	0	0	0	0	0	0	1	0
yes	gforms	40to49	female	ES	Comunitat Valenciana	10	Valencia/València	46	0	1	0	0	1	0	0	0	0	1	0	4	appartment	no	1	0	0	0		0	0	0	0	0	1	no	basic needs	1	1	0	0		0	0	0	0	0	0	0	0	1
yes	gforms	50to59	female	ES	Madrid, Comunidad de	13	Madrid	28	0	1	0	0	0	1	1	0	0	1	0	3	appartment	no	1	0	1	0		0	0	0	0	0	0	no	medical	1	0	0	0		0	0	1	0	0	0	1	0	1
yes	gforms	50to59	male	ES	Comunitat Valenciana	10	Alicante/Alacant	3	0	1	1	0	1	1	0	0	0	1	0	5more	single_family	yes	1	0	1	0		0	0	0	0	0	0	no	basic needs	1	0	1	0		0	0	0	0	0	0	1	0	1
yes	gforms	70to79	male	ES	Comunitat Valenciana	10	Valencia/València	46	0	0	0	0	0	0	0	1	0	1	0	2	appartment	yes	1	0	1	0		0	0	0	0	0	0	yes	basic needs	1	1	0	0		0	0	0	1	0	0	1	0	1
yes	gforms	40to49	male	ES	Comunitat Valenciana	10	Valencia/València	46	1	1	0	0	1	0	0	0	0	1	0	4	single_family	yes	1	0	1	0		1	0	0	0	0	0	no	work	1	0	0	0		0	0	0	0	0	0	1	0	1
yes	gforms	40to49	male	ES	Madrid, Comunidad de	13	Madrid	28	0	0	0	0	1	0	0	0	0	1	0	2	appartment	yes	1	0	0	0			0	0	0	0	1	yes	basic needs	1	0	0	0		0	0	0	0	0	1	1	0	1
yes	gforms	70to79	male	ES	Rioja, La	17	Rioja, La	26	0	0	0	0	0	1	0	0	0	1	0	2	single_family	yes	1	0	0	0		0	0	0	0	0	1	yes	basic needs	1	0	0	0		0	0	0	0	0	0	0	0	1
yes	gforms	30to39	male	ES	Comunitat Valenciana	10	Castellón/Castelló	12	1	0	0	1	0	0	0	0	0	1	0	4	single_family	no	1	0	1	0		0	0	0	0	0	0	no	work	1	0	0	0		0	0	0	0	0	0	0	0	0
yes	gforms	60to69	male	ES	Balears, Illes	4	Balears, Illes	7	0	1	0	1	0	1	0	0	0	1	0	4	appartment	no	1	0	0	1		0	0	0	0	0	1	no	medical	1	0	0	1		0	1	0	0	0	1	1	0	0
yes	gforms	30to39	male	ES	Comunitat Valenciana	10	Alicante/Alacant	3	0	0	0	1	0	0	0	0	0	1	0	1	appartment	yes	1	0	1	0		0	0	0	0	0	0	no	work	1	1	0	0		0	0	0	0	0	0	0	0	1
yes	gforms	50to59	male	ES	Comunitat Valenciana	10	Castellón/Castelló	12	0	1	0	0	0	1	0	0	0	1	0	4	single_family	yes	1	0	0	0		0	0	0	1	0	0	no	stayed home	1	0	0	0		0	0	0	0	0	0	0	1	0
yes	survey123	60to69	male	ES	Madrid, Comunidad de	13	Madrid	28	0	0	1	0	0	0	0	0	0	1	0	2	single_family	yes	1	0	1	0		0	0	0	0	0	0	no	basic needs	1	1	0	0		0	0	0	0	0	0	1	0	1
yes	gforms	18to20	male	ES	Castilla-La Mancha	8	Albacete	2	0	1	0	0	1	0	0	0	0	1	0	5more	single_family	yes	1	0	0	0		0	0	0	0	0	1	no	work	1	0	0	0		0	0	0	0	0	0	0	0	1
yes	gforms	40to49	male	ES	Comunitat Valenciana	10	Valencia/València	46	0	0	0	0	0	1	0	0	0	1	0	2	appartment	yes	1	0	0	0		0	0	0	0	0	1	no	basic needs	1	0	0	0		0	0	0	0	0	0	0	0	1
yes	gforms	40to49	male	ES	Madrid, Comunidad de	13	Madrid	28	0	0	0	0	1	0	0	0	0	1	0	2	appartment	no	1	0	1	0		0	0	0	0	0	0	no	work	1	0	0	0		0	0	0	0	0	0	0	0	0
yes	survey123	21to29	male	ES	Comunitat Valenciana	10	Valencia/València	46	0	0	0	0	0	0	1	0	0	1	0	2	single_family	no	1	0	1	0		0	0	0	0	0	1	yes	basic needs	1	1	1	0		0	0	0	0	0	0	1	0	1
yes	survey123	60to69	female	ES	Comunitat Valenciana	10	Valencia/València	46	0	0	0	0	0	0	1	0	0	1	0	2	appartment	yes	1	0	0	0		0	0	0	0	0	1	yes	basic needs	1	1	0	0		0	0	0	0	0	0	1	0	1
yes	survey123	30to39	female	ES	Comunitat Valenciana	10	Valencia/València	46	1	0	0	1	0	0	0	0	0	1	0	3	appartment	yes	1	0	0	0		0	0	0	1	0	0	no	stayed home	1	0	0	0		0	0	0	0	0	0	0	1	0
yes	gforms	40to49	male	ES	Comunitat Valenciana	10	Valencia/València	46	0	0	0	0	0	0	0	1	0	1	0	3	single_family	yes	1	0	1	0		0	0	0	0	0	0	yes	work	1	0	0	0		0	0	0	0	0	0	0	0	1
yes	gforms	30to39	male	ES	Comunitat Valenciana	10	Valencia/València	46	0	0	0	1	0	0	0	0	0	1	0	2	appartment	yes	1	0	1	0			0	0	0	0	0	no	basic needs	1	0	0	0		0	0	0	1	0	0	0	0	1
yes	gforms	50to59	female	ES	Comunitat Valenciana	10	Valencia/València	46	0	1	0	0	0	1	0	0	0	1	0	4	appartment	yes	1	0	1	0		0	0	0	0	0	0	no	basic needs	1	1	0	0		0	0	0	0	0	0	1	0	1
yes	gforms	50to59	female	ES	Comunitat Valenciana	10	Valencia/València	46	0	0	1	0	0	1	0	0	0	1	0	3	appartment	yes	1	0	0	0		0	0	0	1	0	0	no	stayed home	1	0	0	0		0	0	0	0	0	0	0	1	0
yes	gforms	30to39	male	ES	Comunitat Valenciana	10	Castellón/Castelló	12	0	0	1	1	0	0	0	0	0	1	0	2	appartment	yes	1	0	1	0		0	0	0	0	0	0	no	work	1	1	0	0		0	0	0	0	0	0	0	0	1
yes	survey123	40to49	male	ES	Asturias, Principado de	3	Asturias	33	1	1	0	0	1	0	0	0	0	1	0	5more	single_family	yes	1	0	1	0		0	0	0	0	0	0	no	work	1	0	0	1		0	0	0	0	0	0	1	0	1
yes	gforms	30to39	female	ES	Comunitat Valenciana	10	Valencia/València	46	1	1	0	0	0	0	0	0	0	1	0	5more	appartment	yes	1	0	1	0		0	0	0	0	0	0	no	work	1	0	0	0		0	0	0	0	0	0	0	0	1
yes	gforms	50to59	male	ES	Madrid, Comunidad de	13	Madrid	28	0	0	1	0	0	1	0	0	0	1	0	3	appartment	no	1	0	1	0			0	0	0	0	0	no	work	1	0	0	0		0	0	0	0	0	0	1	0	1
yes	gforms	40to49	female	ES	Comunitat Valenciana	10	Valencia/València	46	1	0	0	0	1	0	0	0	0	1	0	4	appartment	no	1	0	1	0		0	0	0	0	0	0	no	work	1	1	1	0		0	1	0	0	0	1	1	0	1
yes	gforms	50to59	female	ES	Comunitat Valenciana	10	Valencia/València	46	0	0	0	0	0	1	0	0	0	1	0	1	appartment	yes	1	0	0	0		0	0	0	1	0	0	no	stayed home	1	0	0	0		0	0	0	0	0	0	0	1	0
yes	gforms	21to29	male	ES	Comunitat Valenciana	10	Valencia/València	46	0	0	1	0	0	1	0	0	0	1	0	3	appartment	no	1	0	0	0		0	0	0	0	0	1	yes	other	1	0	1	0		0	1	0	0	0	1	0	0	0
yes	gforms	50to59	female	ES	Navarra, Comunidad Foral de	15	Navarra	31	0	1	1	0	0	1	0	0	0	1	0	4	single_family	yes	1	0	1	0		0	0	0	0	0	0	no	work	1	0	1	0		0	0	0	0	0	0	1	0	1
yes	gforms	18to20	female	ES	Comunitat Valenciana	10	Alicante/Alacant	3	0	1	0	0	1	0	0	0	0	1	0	3	appartment	yes	1	0	0	0		0	0	0	0	0	1	no	basic needs	1	0	0	0		0	0	0	0	0	0	0	0	1
yes	gforms	30to39	male	ES	Murcia, Región de	14	Murcia	30	0	0	1	0	0	0	0	0	0	1	0	2	appartment	yes	1	0	1	0		0	0	0	0	0	0	no	work	1	0	0	0		0	0	0	1	0	0	0	0	1
yes	survey123	40to49	female	ES	Comunitat Valenciana	10	Alicante/Alacant	3	0	1	0	0	1	0	0	0	0	1	0	4	appartment	no	1	0	1	0		0	0	0	0	0	0	no	work	1	0	0	0		0	0	0	0	0	0	0	0	1
yes	gforms	60to69	female	ES	Comunitat Valenciana	10	Alicante/Alacant	3	0	0	0	0	0	0	1	0	0	1	0	2	appartment	yes	1	0	0	0		0	0	0	0	0	1	no	basic needs	1	0	0	0		0	0	0	0	0	0	1	0	1
yes	gforms	21to29	female	ES	Cataluña	9	Barcelona	8	0	0	1	0	0	0	0	0	0	1	0	2	appartment	yes	1	0	0	0			0	0	0	0	1	no	basic needs	1	0	0	0		0	0	0	0	0	1	0	0	1
yes	gforms	21to29	female	ES	Andalucía	1	Almería	4	0	1	1	0	1	0	0	0	0	1	0	3	appartment	no	1	0	1	0		0	0	0	0	0	1	no	work	1	1	0	0		0	0	0	0	0	0	1	0	1
yes	gforms	40to49	male	ES	Comunitat Valenciana	10	Valencia/València	46	1	0	0	1	0	0	0	0	0	1	0	3	appartment	no	1	0	1	0		0	0	0	0	0	1	no	work	1	1	0	0		0	0	0	0	0	0	1	0	1
yes	gforms	60to69	female	ES	Comunitat Valenciana	10	Castellón/Castelló	12	0	0	0	0	0	0	1	0	0	1	0	2	appartment	yes	1	0	1	0		0	0	0	0	0	0	no	work	1	0	0	0		0	0	0	0	0	0	0	0	1
yes	gforms	50to59	female	ES	Comunitat Valenciana	10	Alicante/Alacant	3	0	1	0	0	0	1	0	0	0	1	0	4	single_family	yes	1	0	1	0		0	0	0	0	0	0	no	work	1	0	0	0		0	1	0	0	0	1	1	0	1
yes	gforms	50to59	male	ES	Comunitat Valenciana	10	Alicante/Alacant	3	1	1	0	0	1	1	0	0	0	1	0	4	appartment	yes	1	0	1	0			0	0	0	0	0	no	basic needs	1	1	0	0		0	0	0	0	0	0	1	0	1
yes	survey123	70to79	male	ES	Comunitat Valenciana	10	Alicante/Alacant	3	0	0	0	0	0	0	1	0	0	1	0	2	other	no	1	0	1	0		0	0	0	0	0	0	no	basic needs	1	0	0	0		0	0	0	0	0	0	0	0	1
yes	gforms	40to49	female	ES	Comunitat Valenciana	10	Valencia/València	46	1	0	0	0	0	0	0	0	0	1	0	5more	appartment	yes	1	0	1	0		0	0	0	0	0	1	no	medical	1	0	0	1		0	0	0	0	0	0	0	0	1
yes	gforms	30to39	male	ES	Comunitat Valenciana	10	Valencia/València	46	1	0	0	1	0	0	0	0	0	1	0	3	appartment	no	1	0	1	0		0	0	0	0	0	0	no	work	1	0	0	0		0	0	0	0	0	0	0	0	1
yes	gforms	40to49	male	ES	Comunitat Valenciana	10	Castellón/Castelló	12	1	0	0	1	1	0	0	0	0	1	0	4	single_family	no	1	0	1	0		0	0	0	0	0	0	yes	work	1	0	0	0		0	1	0	0	0	1	1	0	1
yes	gforms	50to59	female	ES	Comunitat Valenciana	10	Castellón/Castelló	12	0	0	1	0	0	1	0	0	0	1	0	3	appartment	yes	1	0	0	0		0	0	0	0	0	1	no	work	1	0	0	0		0	0	0	0	0	0	0	0	1
yes	gforms	30to39	male	ES	Comunitat Valenciana	10	Valencia/València	46	1	1	1	1	0	0	0	0	0	1	0	5more	appartment	yes	1	0	1	0		0	0	0	0	0	1	no	medical	1	0	0	0		1	0	0	0	0	1	1	0	1
yes	gforms	50to59	female	ES	Comunitat Valenciana	10	Valencia/València	46	0	0	0	0	0	1	0	0	0	1	0	2	appartment	yes	1	0	1	0		0	0	0	0	0	0	no	medical	1	1	0	0		0	0	1	1	0	0	1	0	0
yes	gforms	40to49	female	ES	Comunitat Valenciana	10	Valencia/València	46	0	1	0	0	0	1	0	0	0	1	0	4	single_family	yes	1	0	1	0		0	0	1	0	0	0	no	work	1	1	1	0		0	1	0	0	0	1	1	0	1
yes	gforms	50to59	male	ES	Comunitat Valenciana	10	Valencia/València	46	0	0	1	0	0	1	1	0	0	1	0	3	single_family	yes	1	0	1	0		0	0	0	0	0	1	no	basic needs	1	1	0	0		0	0	0	0	0	0	1	0	1
yes	gforms	80more	male	ES	Cataluña	9	Barcelona	8	0	0	0	0	0	0	0	1	1	1	0	2	appartment	yes	0						1					yes	stayed home	1	0	0	0		0	0	0	0	0	0	0	1	0
yes	survey123	30to39	male	ES	Balears, Illes	4	Balears, Illes	7	0	0	0	1	0	0	0	0	0	1	0	2	appartment	no	1	0	1	0		0	0	0	0	0	0	no	work	1	0	0	0		0	0	0	0	0	0	0	0	1
yes	gforms	40to49	male	ES	Comunitat Valenciana	10	Valencia/València	46	1	1	0	0	1	0	0	0	0	1	0	4	appartment	yes	1	0	1	0		0	0	0	0	0	0	no	work	1	0	0	0		0	0	0	0	0	0	0	0	1
yes	gforms	40to49	female	ES	Comunitat Valenciana	10	Alicante/Alacant	3	0	0	0	0	1	0	0	0	0	1	0	4	appartment	yes	1	0	0	0		0	0	0	0	0	1	no	work	1	1	0	0		0	0	0	0	0	0	0	0	1
yes	gforms	40to49	female	ES	Comunitat Valenciana	10	Valencia/València	46	0	1	0	0	1	0	0	0	1	1	0	4	appartment	yes	1	0	0	1		0	0	0	0	0	1	yes	medical	1	0	1	1		1	0	1	0	0	1	1	0	0
yes	gforms	21to29	female	ES	Comunitat Valenciana	10	Valencia/València	46	0	0	1	0	0	0	0	0	0	1	0	4	appartment	yes	1	0	0	0		0	0	0	0	0	1	no	basic needs	1	0	0	0		0	0	0	0	0	0	0	0	1
yes	gforms	30to39	female	ES	Castilla-La Mancha	8	Albacete	2	1	0	0	1	1	0	0	0	0	1	0	4	single_family	yes	1	0	0	0		0	0	0	0	0	1	no	medical	1	0	0	0		0	0	1	0	0	0	0	0	0
yes	gforms	21to29	male	ES	Comunitat Valenciana	10	Valencia/València	46	0	1	0	0	1	1	0	0	0	1	0	5more	appartment	no	1	0	0	0		0	0	0	0	0	1	no	basic needs	1	1	0	0		0	0	0	0	0	0	1	0	1
yes	survey123	30to39	female	ES	Comunitat Valenciana	10	Alicante/Alacant	3	0	0	0	1	0	0	0	0	0	1	0	2	appartment	yes	1	0	0	0		0	0	0	0	0	1	no	basic needs	1	0	0	0		0	0	0	0	0	0	1	0	1
yes	gforms	50to59	female	ES	Comunitat Valenciana	10	Valencia/València	46	0	0	0	0	0	0	0	0	1	1	0	2	appartment	yes	1	0	1	0		0	0	0	0	0	1	no	basic needs	1	0	0	0		0	0	0	0	0	0	1	0	1
yes	survey123	30to39	female	ES	Comunitat Valenciana	10	Alicante/Alacant	3	1	0	0	1	0	0	0	0	0	1	0	4	appartment	no	1	0	1	0		0	0	0	0	0	1	no	work	1	0	1	1		1	0	0	0	0	0	1	0	1
yes	gforms	50to59	female	ES	Comunitat Valenciana	10	Castellón/Castelló	12	0	1	0	0	0	1	0	0	0	1	0	4	single_family	yes	1	0	1	0		0	0	0	0	0	1	no	basic needs	1	0	0	0		0	1	0	0	0	1	1	0	1
yes	gforms	40to49	male	ES	Comunitat Valenciana	10	Valencia/València	46	1	0	0	0	1	0	0	0	0	1	0	4	appartment	yes	1	0	1	0		0	0	0	0	0	0	no	basic needs	1	0	0	0		0	1	0	0	0	1	0	0	1
yes	survey123	50to59	female	ES	Comunitat Valenciana	10	Valencia/València	46	0	0	0	0	0	1	0	0	0	1	0	2	appartment	yes	1	0	0	0		0	0	0	1	0	0	no	basic needs	1	0	0	0		0	0	0	0	0	0	1	0	1
yes	gforms	40to49	male	ES	Comunitat Valenciana	10	Valencia/València	46	0	0	0	0	1	0	0	0	0	1	0	2	appartment	yes	1	0	0	0		0	0	0	0	0	1	no	basic needs	1	0	0	0		0	0	0	0	0	0	1	0	0
yes	gforms	40to49	male	ES	Comunitat Valenciana	10	Valencia/València	46	0	1	0	0	1	0	0	0	0	1	0	4	appartment	yes	1	0	0	0		0	0	0	0	0	1	no	basic needs	1	0	0	0		0	0	0	0	0	0	0	0	1
yes	gforms	50to59	female	ES	Comunitat Valenciana	10	Alicante/Alacant	3	0	0	0	0	0	1	0	0	1	1	0	2	appartment	yes	1	0	1	0		0	0	0	0	0	0	yes	medical	1	0	1	0		1	0	0	0	0	0	1	0	1
yes	gforms	50to59	male	ES	Comunitat Valenciana	10	Valencia/València	46	0	1	1	0	0	1	0	0	0	1	0	4	single_family	yes	1	0	0	0		0	0	0	1	0	0	no	stayed home	1	0	0	0		0	0	0	0	0	0	0	1	0
yes	gforms	60to69	male	ES	Comunitat Valenciana	10	Valencia/València	46	0	0	0	0	0	0	1	0	0	1	0	2	appartment	no	1	0	1	0		0	0	0	0	0	1	no	work	1	1	0	0		1	0	0	0	0	0	1	0	1
yes	gforms	60to69	female	ES	Comunitat Valenciana	10	Alicante/Alacant	3	0	0	0	0	1	0	0	1	0	1	0	3	single_family	yes	1	0	0	0		0	0	0	0	0	1	no	basic needs	1	0	0	0		0	0	0	0	0	0	1	0	1
yes	gforms	50to59	female	ES	Castilla y León	7	Ávila	5	0	1	0	0	0	1	0	0	0	1	0	4	single_family	yes	1	0	1	0			0	0	0	0	0	no	work	1	0	0	0		0	0	0	0	0	0	0	0	1
yes	gforms	70to79	male	ES	Comunitat Valenciana	10	Alicante/Alacant	3	0	0	0	0	0	0	1	0	0	1	0	2	appartment	yes	1	0	0	0		0	0	0	0	0	1	no	basic needs	1	0	0	0		0	0	0	0	0	0	0	0	1
yes	gforms	40to49	male	ES	Comunitat Valenciana	10	Castellón/Castelló	12	1	0	0	0	1	0	0	0	0	1	0	4	appartment	no	1	0	0	0		0	0	0	0	0	1	no	basic needs	1	0	0	0		0	1	0	0	0	1	0	0	1
yes	gforms	40to49	male	ES	Murcia, Región de	14	Murcia	30	0	0	0	0	1	0	0	0	0	1	0	3	appartment	no	1	0	1	0		1	0	0	0	0	0	no	work	1	0	0	0		0	0	0	0	0	0	0	0	1
yes	survey123	50to59	male	ES	Comunitat Valenciana	10	Castellón/Castelló	12	1	1	0	0	0	1	0	0	0	1	0	5more	appartment	yes	1	0	0	0		0	0	0	0	0	1	no	medical	1	0	0	0		1	0	0	0	0	0	1	0	1
yes	gforms	21to29	male	ES	Comunitat Valenciana	10	Alicante/Alacant	3	0	1	1	0	0	0	0	0	0	1	0	3	appartment	yes	1	0	1	0		0	0	0	0	0	1	no	basic needs	1	1	0	0		0	0	0	0	0	1	0	0	1
yes	gforms	40to49	female	ES	Comunitat Valenciana	10	Alicante/Alacant	3	1	0	0	0	1	0	0	0	0	1	0	4	appartment	no	1	0	1	0		0	0	0	0	0	0	no	work	1	0	0	0		0	0	0	0	0	0	0	0	1
yes	gforms	50to59	female	ES	Castilla y León	7	Valladolid	47	0	0	0	0	0	1	0	1	0	1	0	3	appartment	yes	1	0	0	0		0	0	0	0	0	1	yes	basic needs	1	1	0	0		0	0	0	0	0	1	1	0	0
yes	survey123	30to39	male	ES	Comunitat Valenciana	10	Valencia/València	46	0	0	0	1	0	0	0	0	0	1	0	2	single_family	yes	1	0	1	0		1	0	0	0	0	1	no	work	1	1	0	0		0	1	1	0	0	1	1	0	1
yes	gforms	40to49	female	ES	Murcia, Región de	14	Murcia	30	0	0	0	0	1	0	0	0	0	1	0	2	single_family	yes	1	0	1	0		0	0	0	0	0	0	no	basic needs	1	0	0	0		0	0	0	0	0	0	1	0	1
yes	gforms	50to59	male	ES	Madrid, Comunidad de	13	Madrid	28	0	1	0	0	1	1	0	0	0	1	0	4	appartment	yes	1	0	1	0		0	0	0	0	0	0	no	work	1	0	0	0		0	0	0	0	0	0	0	0	1
yes	gforms	50to59	male	ES	Comunitat Valenciana	10	Valencia/València	46	0	1	1	0	0	1	0	0	0	1	0	4	appartment	yes	1	0	0	0		0	0	0	0	0	1	no	basic needs	1	0	0	0		0	0	0	0	0	0	0	0	1
yes	gforms	30to39	female	ES	Castilla-La Mancha	8	Toledo	45	1	0	0	1	0	0	1	0	0	1	0	4	single_family	no	1	0	1	0		0	0	0	0	0	0	no	medical	1	0	0	0		1	0	1	0	0	0	0	0	0
yes	gforms	40to49	female	ES	Madrid, Comunidad de	13	Madrid	28	0	0	0	0	1	0	0	0	0	1	0	1	appartment	yes	1	0	0	0		0	0	0	0	0	1	no	basic needs	1	0	0	0		0	0	0	0	0	0	0	0	1
yes	gforms	40to49	male	ES	Comunitat Valenciana	10	Alicante/Alacant	3	1	0	0	1	0	0	0	0	0	1	0	3	single_family	no	1	0	1	0		0	0	0	0	0	0	no	basic needs	1	0	0	0		0	0	0	0	0	0	0	0	1
yes	gforms	50to59	male	ES	Castilla-La Mancha	8	Toledo	45	1	0	0	0	0	1	0	0	0	1	0	3	single_family	yes	1	0	1	0		0	0	0	0	0	0	no	basic needs	1	1	0	0		0	0	0	0	0	0	0	0	1
yes	gforms	60to69	female	ES	Comunitat Valenciana	10	Valencia/València	46	0	0	0	0	0	0	1	0	0	1	0	2	appartment	yes	1	0	0	0		0	0	0	0	0	1	no	basic needs	1	0	0	0		0	0	0	0	0	0	1	0	1
yes	gforms	40to49	female	ES	Comunitat Valenciana	10	Valencia/València	46	1	0	0	0	0	1	0	0	0	1	0	4	single_family	yes	1	0	1	0		0	0	0	0	0	0	no	basic needs	1	1	0	0		0	1	0	0	0	1	0	0	1
yes	gforms	50to59	male	ES	Comunitat Valenciana	10	Alicante/Alacant	3	0	1	1	0	0	1	0	0	0	1	0	4	single_family	yes	1	0	1	0		0	0	0	0	0	1	no	work	1	0	1	0		0	0	0	0	0	0	0	0	1
yes	gforms	50to59	female	ES	Comunitat Valenciana	10	Alicante/Alacant	3	0	0	1	0	0	1	0	0	0	1	0	3	single_family	yes	1	0	1	0		0	0	0	0	0	0	no	basic needs	1	0	0	0		0	0	0	0	0	0	0	0	1
yes	gforms	40to49	female	ES	Comunitat Valenciana	10	Valencia/València	46	0	1	0	0	1	1	0	0	0	1	0	4	appartment	yes	1	0	0	0		0	0	1	0	0	1	no	basic needs	1	0	0	0		0	0	0	0	0	0	1	0	1
yes	gforms	50to59	female	ES	Comunitat Valenciana	10	Alicante/Alacant	3	0	0	1	0	0	0	1	0	0	1	0	3	single_family	yes	1	0	1	0		0	0	0	0	0	0	yes	basic needs	1	0	0	0		0	0	0	0	0	0	0	0	1
yes	gforms	50to59	male	ES	Galicia	12	Pontevedra	36	0	0	1	1	0	1	0	0	0	1	0	4	single_family	yes	1	0	1	0		1	0	0	0	0	0	no	basic needs	1	1	0	0		0	0	0	0	0	0	1	0	1
yes	gforms	50to59	female	ES	Comunitat Valenciana	10	Alicante/Alacant	3	0	0	0	1	0	1	0	0	0	1	0	3	appartment	yes	1	0	1	0		0	0	1	0	0	1	no	work	1	0	0	0		0	0	0	0	0	0	1	0	1
yes	gforms	50to59	male	ES	Madrid, Comunidad de	13	Madrid	28	0	0	1	0	0	1	0	0	0	1	0	3	single_family	yes	1	0	1	0		0	0	0	0	0	0	no	work	1	0	0	0		0	0	0	0	0	0	0	0	0
yes	gforms	21to29	male	ES	Comunitat Valenciana	10	Castellón/Castelló	12	0	0	0	0	1	0	0	0	0	1	0	4	single_family	yes	1	0	1	0		0	0	0	0	0	0	no	basic needs	1	0	0	0		0	0	0	0	0	0	0	0	1
yes	gforms	21to29	male	ES	Comunitat Valenciana	10	Valencia/València	46	0	0	1	1	0	1	1	0	0	1	0	4	appartment	yes	1	0	0	0		0	0	0	0	0	1	no	basic needs	1	0	1	0		0	0	0	0	0	1	1	0	1
yes	gforms	50to59	female	ES	Comunitat Valenciana	10	Valencia/València	46	0	0	0	0	0	1	0	0	0	1	0	2	appartment	no	1	0	1	0		0	0	0	0	0	1	no	basic needs	1	0	0	0		0	1	0	0	0	1	0	0	1
yes	gforms	50to59	male	ES	Comunitat Valenciana	10	Alicante/Alacant	3	0	0	0	0	1	0	0	0	0	1	0	2	other	yes	1	0	1	0		0	0	0	0	0	0	no	basic needs	1	0	0	0		0	0	0	0	0	0	0	0	1
yes	gforms	60to69	female	ES	Comunitat Valenciana	10	Valencia/València	46	0	0	0	0	0	0	1	0	0	1	0	2	appartment	yes	1	0	0	0		0	0	0	0	0	1	no	basic needs	1	0	1	0		0	0	0	0	0	0	1	0	1
yes	gforms	40to49	male	ES	Canarias	5	Santa Cruz de Tenerife	38	1	0	0	0	1	0	0	0	0	1	0	3	single_family	yes	1	0	1	0		0	0	0	0	0	0	yes	basic needs	1	0	0	0		0	0	0	0	0	0	0	0	1
yes	gforms	50to59	male	ES	Comunitat Valenciana	10	Alicante/Alacant	3	0	0	1	0	0	1	0	0	0	1	0	3	appartment	yes	1	0	1	0		1	0	0	0	0	0	no	work	1	0	0	0		0	0	1	0	0	0	1	0	1
yes	survey123	50to59	male	ES	Madrid, Comunidad de	13	Madrid	28	0	0	0	0	0	0	1	0	0	1	0	2	appartment	yes	1	0	0	0		0	0	1	0	0	1	no	work	1	1	0	0		0	0	0	1	0	0	0	0	1
yes	gforms	21to29	male	ES	Comunitat Valenciana	10	Castellón/Castelló	12	0	1	1	0	0	1	0	0	0	1	0	3	single_family	yes	1	0	1	0		0	0	0	0	0	1	yes	basic needs	1	1	0	0		0	1	0	0	0	1	0	0	1
yes	gforms	30to39	female	ES	Comunitat Valenciana	10	Valencia/València	46	1	0	0	1	0	0	0	0	0	1	0	4	appartment	no	1	0	0	0		0	0	0	0	0	1	yes	medical	1	1	0	0		1	0	0	0	0	0	1	0	1
yes	gforms	50to59	female	ES	Comunitat Valenciana	10	Alicante/Alacant	3	1	1	0	0	0	1	0	0	0	1	0	4	appartment	no	1	0	0	0		0	0	0	0	0	1	no	basic needs	1	0	0	0		0	1	0	0	0	1	1	0	1
yes	gforms	50to59	female	ES	Comunitat Valenciana	10	Valencia/València	46	0	0	0	0	0	1	0	0	0	1	0	1	appartment	yes	1	0	1	0		0	0	0	0	0	1	no	basic needs	1	1	0	0		0	1	0	1	0	1	1	0	1
yes	gforms	30to39	male	ES	Cataluña	9	Barcelona	8	1	0	0	1	0	0	0	0	0	1	0	4	appartment	yes	1	0	0	0		0	0	0	0	0	1	no	basic needs	1	1	0	0		0	1	0	0	0	1	0	0	1
yes	survey123	60to69	male	ES	Comunitat Valenciana	10	Valencia/València	46	0	1	0	0	0	1	0	0	0	1	0	3	single_family	yes	1	0	1	0		0	0	0	0	0	0	no	basic needs	1	1	0	0		0	0	0	0	0	0	1	0	1
yes	gforms	50to59	female	ES	Andalucía	1	Cádiz	11	0	1	1	0	0	1	0	0	0	1	0	4	appartment	yes	1	0	1	0		0	0	0	0	0	0	no	work	1	0	0	0		0	0	0	0	0	0	1	0	1
yes	gforms	60to69	male	ES	Comunitat Valenciana	10	Valencia/València	46	0	0	0	0	0	0	0	0	1	1	0	2	appartment	yes	1	0	0	0		0	0	0	0	0	1	no	basic needs	1	0	0	0		0	0	0	0	0	0	1	0	1
yes	gforms	60to69	female	ES	Comunitat Valenciana	10	Valencia/València	46	0	0	0	1	0	0	0	0	1	1	0	3	single_family	no	1	0	1	0		0	0	0	0	0	0	no	basic needs	1	0	1	0		0	0	0	0	0	0	1	0	1
yes	gforms	21to29	female	ES	Comunitat Valenciana	10	Alicante/Alacant	3	0	0	1	0	0	1	0	0	0	1	0	4	appartment	yes	1	0	1	0		0	0	0	0	0	1	no	work	1	0	0	0		0	0	0	0	0	0	1	0	1
yes	gforms	50to59	male	ES	Comunitat Valenciana	10	Valencia/València	46	0	0	1	0	0	1	0	0	0	1	0	3	appartment	no	1	0	1	0		0	0	0	0	0	1	no	work	1	0	0	0		0	1	0	0	0	1	1	0	1
yes	gforms	40to49	female	ES	Madrid, Comunidad de	13	Madrid	28	1	0	0	0	1	0	0	0	0	1	0	3	appartment	no	1	0	0	0		0	0	0	0	0	1	no	basic needs	1	0	0	0		0	0	0	0	0	0	1	0	1
yes	gforms	40to49	female	ES	Comunitat Valenciana	10	Alicante/Alacant	3	0	1	0	0	0	0	0	0	0	1	0	2	appartment	yes	1	0	0	0		0	0	0	0	0	1	no	basic needs	1	0	1	0		0	0	0	0	0	0	1	0	1
yes	gforms	70to79	male	ES	Madrid, Comunidad de	13	Madrid	28	0	0	0	0	0	0	1	1	0	1	0	2	appartment	yes	1	0	0	0		0	0	0	0	0	1	no	basic needs	1	1	1	0		0	0	0	1	0	0	1	0	1
yes	gforms	50to59	female	ES	Comunitat Valenciana	10	Alicante/Alacant	3	0	1	0	0	0	1	0	0	0	1	0	2	appartment	no	1	0	0	0		0	0	0	0	0	1	yes	basic needs	1	1	0	0		0	0	0	0	0	0	1	0	1
yes	gforms	70to79	female	ES	Comunitat Valenciana	10	Alicante/Alacant	3	0	0	0	0	0	0	0	1	0	1	0	2	appartment	no	1	0	0	0			0	0		0	1	no	basic needs	1	0	1	0		0	0	0	0	0	0	1		1
yes	gforms	40to49	male	ES	Comunitat Valenciana	10	Valencia/València	46	1	0	0	0	1	0	0	0	0	1	0	3	appartment	yes	1	0	0	0		0	0	0	0	0	1	no	basic needs	1	0	0	0		0	0	0	0	0	1	1	0	1
yes	gforms	60to69	male	ES	Comunitat Valenciana	10	Valencia/València	46	0	0	1	0	0	1	1	0	0	1	0	3	appartment	yes	1	0	0	0		0	0	0	0	0	1	no	basic needs	1	1	1	0		0	0	0	0	0	0	1	0	1
yes	gforms	40to49	female	ES	Comunitat Valenciana	10	Alicante/Alacant	3	0	1	0	0	1	0	0	0	0	1	0	3	appartment	yes	1	0	1	0		0	0	0	0	0	0	no	work	1	0	0	0		0	0	0	0	0	0	0	0	0
yes	gforms	40to49	female	ES	Balears, Illes	4	Balears, Illes	7	1	0	0	0	1	0	0	0	0	1	0	3	single_family	yes	1	0	1	0		0	0	0	0	0	0	no	basic needs	1	0	0	0		0	1	0	0	0	1	1	0	1
yes	gforms	50to59	male	ES	Comunitat Valenciana	10	Alicante/Alacant	3	0	1	0	0	0	1	0	0	0	1	0	4	appartment	yes	1	0	1	0		0	0	0	0	0	0	no	basic needs	1	0	0	0		0	0	0	1	0	0	1	0	1
yes	gforms	50to59	male	ES	Comunitat Valenciana	10	Valencia/València	46	0	1	0	0	1	0	0	0	0	1	0	4	single_family	yes	1	0	1	0		0	0	0	0	0	0	no	basic needs	1	0	0	0		0	0	0	0	0	0	1	0	1
yes	gforms	30to39	female	ES	Galicia	12	Pontevedra	36	1	0	0	1	1	0	0	0	0	1	0	4	appartment	yes	1	0	0	0		0	0	0	1	0	0	no	stayed home	1	0	0	0		0	0	0	0	0	0	0	1	0
yes	gforms	21to29	female	ES	Comunitat Valenciana	10	Alicante/Alacant	3	0	0	0	0	0	1	0	0	0	1	0	3	appartment	yes	1	0	0	0		0	0	0	1	0	0	no	other	1	0	0	0		0	0	0	0	0	0	0	0	0
yes	gforms	30to39	male	ES	Andalucía	1	Jaén	23	0	0	0	0	0	0	1	1	0	1	0	3	single_family	yes	1	0	0	0		0	0	0	0	0	1	no	basic needs	1	1	0	0		0	0	0	0	0	0	0	0	1
yes	gforms	40to49	male	ES	Comunitat Valenciana	10	Valencia/València	46	1	0	0	0	1	0	0	0	0	1	0	3	appartment	no	1	0	1	0		0	0	0	0	0	1	no	work	1	0	0	0		0	0	0	0	0	0	0	0	1
yes	gforms	50to59	female	ES	Comunitat Valenciana	10	Alicante/Alacant	3	0	0	0	0	0	1	0	0	0	1	0	2	single_family	yes	1	0	0	0		0	0	0	1	0	0	no	stayed home	1	0	0	0		0	0	0	0	0	0	0	1	0
yes	gforms	50to59	female	ES	Madrid, Comunidad de	13	Madrid	28	0	0	1	0	0	0	1	0	0	1	0	3	appartment	yes	1	0	0	0		0	0	0	0	1	0	no	medical	1	0	0	0		0	0	1	0	0	0	0	0	0
yes	gforms	30to39	male	ES	Castilla-La Mancha	8	Cuenca	16	0	0	0	0	0	1	0	0	0	1	0	3	appartment	yes	1	0	0	0		0	0	0	0	0	1	no	basic needs	1	1	0	0		0	1	0	0	0	1	0	0	1
yes	gforms	50to59	male	ES	Comunitat Valenciana	10	Valencia/València	46	0	0	1	0	0	1	0	0	0	1	0	3	appartment	yes	1	0	0	0		0	0	1	0	0	1	no	work	1	0	0	1		0	0	0	0	0	0	0	0	1
yes	gforms	50to59	male	ES	Comunitat Valenciana	10	Valencia/València	46	0	0	0	0	0	1	0	0	0	1	0	3	appartment	no	1	0	1	0		0	0	0	0	0	0	no	work	1	1	0	0		0	0	0	0	0	0	1	0	1
yes	gforms	40to49	male	ES	Balears, Illes	4	Balears, Illes	7	0	0	0	0	0	0	0	1	0	1	0	3	appartment	yes	1	0	0	0		0	0	0	1	0	0	no	stayed home	1	0	0	0		0	0	0	0	0	0	0	1	0
yes	gforms	40to49	male	ES	Comunitat Valenciana	10	Valencia/València	46	1	0	0	0	1	0	0	0	0	1	0	4	single_family	no	1	0	1	0		0	0	0	0	0	1	no	work	1	1	0	0		0	0	0	0	0	0	0	0	1
yes	gforms	50to59	female	ES	Castilla-La Mancha	8	Ciudad Real	13	0	1	0	0	1	1	0	0	0	1	0	4	single_family	yes	1	0	0	0		0	0	0	1	0	0	no	stayed home	1	0	0	0		0	0	0	0	0	0	0	1	0
yes	gforms	40to49	female	ES	Comunitat Valenciana	10	Valencia/València	46	0	1	0	0	1	0	0	0	0	1	0	4	single_family	no	1	0	1	0		0	0	0	0	0	0	no	basic needs	1	0	0	0		0	0	0	0	0	0	0	0	1
yes	survey123	21to29	male	ES	Comunitat Valenciana	10	Alicante/Alacant	3	0	0	0	0	0	0	1	0	0	1	0	3	single_family	yes	1	0	0	0		0	0	0	0	0	1	no	basic needs	1	0	0	0		0	0	0	0	0	0	0	0	1
yes	gforms	50to59	male	ES	Comunitat Valenciana	10	Valencia/València	46	1	0	0	0	1	1	0	0	0	1	0	4	single_family	yes	1	0	1	0		0	0	0	0	0	0	yes	work	1	1	0	1		0	0	1	0	0	0	0	0	1
yes	survey123	21to29	female	ES	Comunitat Valenciana	10	Alicante/Alacant	3	0	0	1	0	0	0	0	0	0	1	0	2	appartment	yes	1	0	0	0		0	0	0	0	0	1	no	basic needs	1	1	1	0		0	0	0	0	0	0	1	0	1
yes	gforms	50to59	male	ES	Comunitat Valenciana	10	Alicante/Alacant	3	0	1	0	0	0	1	0	0	0	1	0	3	appartment	yes	1	0	1	0		0	0	0	0	0	0	no	medical	1	1	0	0		0	0	1	0	0	0	1	0	1
yes	gforms	60to69	male	ES	Comunitat Valenciana	10	Alicante/Alacant	3	1	0	0	1	0	0	1	0	0	1	0	4	appartment	yes	1	0	0	0		0	0	0	0	0	1	no	basic needs	1	1	0	0		0	0	0	0	0	0	1	0	1
yes	gforms	50to59	male	ES	Madrid, Comunidad de	13	Madrid	28	0	1	0	0	0	1	0	0	0	1	0	3	appartment	no	1	0	1	0			0	0	0	0	1	no	work	1	0	0	0		0	0	0	0	0	0	0	0	1
yes	gforms	30to39	male	ES	Comunitat Valenciana	10	Valencia/València	46	0	0	0	1	0	0	0	0	0	1	0	1	appartment	yes	1	0	1	0		0	0	0	0	0	1	no	work	1	0	0	0		0	0	0	0	0	0	1	0	1
yes	gforms	21to29	male	ES	Comunitat Valenciana	10	Castellón/Castelló	12	0	0	1	1	0	1	1	0	0	1	0	5more	single_family	yes	1	0	1	0		0	0	0	0	0	1	no	basic needs	1	0	1	0		0	0	0	0	0	0	0	0	1
yes	gforms	21to29	male	ES	Comunitat Valenciana	10	Valencia/València	46	0	0	0	0	0	1	0	0	0	1	0	3	appartment	no	1	0	0	0		0	0	0	0	0	1	no	basic needs	1	0	0	0		0	0	0	0	0	0	1	0	1
yes	gforms	50to59	female	ES	Comunitat Valenciana	10	Alicante/Alacant	3	0	0	0	0	0	1	0	0	0	1	0	2	single_family	yes	1	0	0	0		0	0	0	0	0	1	no	other	1	0	0	0		0	0	0	0	0	1	0	0	0
yes	gforms	50to59	female	ES	Comunitat Valenciana	10	Valencia/València	46	0	0	0	0	0	1	0	0	0	1	0	2	appartment	yes	1	0	0	0		0	0	0	0	0	1	no	work	1	0	0	0		0	0	0	0	0	0	0	0	1
yes	gforms	50to59	male	ES	Comunitat Valenciana	10	Alicante/Alacant	3	0	0	0	0	0	1	0	0	0	1	0	2	appartment	yes	1	0	1	0		0	0	0	0	0	1	yes	work	1	0	0	0		0	0	0	0	0	0	0	0	1
yes	gforms	30to39	female	ES	Comunitat Valenciana	10	Valencia/València	46	0	0	1	1	0	0	1	0	0	1	0	3	single_family	yes	1	0	0	0		0	0	0	0	0	1	no	work	1	0	0	0		0	0	0	0	0	0	0	0	1
yes	gforms	80more	female	ES	Comunitat Valenciana	10	Alicante/Alacant	3	0	0	0	0	0	1	0	0	0	1	0	2	single_family	yes	1	0	1	0		0	0	0	0	0	0	no	basic needs	1	0	0	0		0	0	0	0	0	0	1	0	1
yes	gforms	30to39	female	ES	Murcia, Región de	14	Murcia	30	1	0	0	1	1	0	0	0	0	1	0	4	single_family	no	1	0	0	0		0	0	0	0	0	1	no	basic needs	1	1	0	0		0	0	0	0	0	0	1	0	1
yes	gforms	70to79	male	ES	Andalucía	1	Granada	18	0	0	0	0	0	0	0	1	0	1	0	2	appartment	no	1	0	1	0		0	0	0	0	0	1	no	basic needs	1	0	0	0		0	0	0	0	0	0	1	0	1
yes	gforms	21to29	female	ES	Comunitat Valenciana	10	Valencia/València	46	0	1	1	0	0	1	0	0	0	1	0	4	appartment	yes	1	0	0	0		0	0	0	0	0	1	no	other	1	0	0	0		0	0	0	0	0	0	0	0	0
yes	gforms	21to29	female	ES	Comunitat Valenciana	10	Valencia/València	46	0	0	1	0	0	0	0	0	0	1	0	2	single_family	yes	1	0	1	0		0	0	1	0	0	1	yes	work	1	0	0	0		0	1	0	0	0	1	0	0	1
yes	gforms	50to59	male	ES	Comunitat Valenciana	10	Alicante/Alacant	3										0	1	1	appartment	yes	1	0	0	0		0	0	0	0	0	1	no	basic needs	1	0	0	0		0	0	0	0	0	0	0	0	1
yes	gforms	60to69	female	ES	Comunitat Valenciana	10	Valencia/València	46	0	0	0	0	0	0	1	1	0	1	0	2	single_family	yes	1	0	0	0		0	0	0	1	0	0	no	stayed home	1	0	0	0		0	0	0	0	0	0	0	1	0
yes	survey123	40to49	female	ES	Comunitat Valenciana	10	Valencia/València	46	1	0	0	0	1	0	0	0	0	1	0	4	appartment	yes	1	0	1	0		0	0	0	0	0	0	no	work	1	0	0	0		0	0	0	0	0	0	0	0	0
yes	gforms	60to69	female	ES	Murcia, Región de	14	Murcia	30	0	0	0	0	0	0	1	0	0	1	0	2	appartment	yes	1	0	0	0			0	0	1	0	0	no	stayed home	1	0	0	0		0	0	0	0	0	0	0	1	0
yes	gforms	50to59	female	ES	Comunitat Valenciana	10	Alicante/Alacant	3	0	1	0	0	0	0	0	0	0	1	0	5more	single_family	no	1	0	1	0			0	0	0	0	0	no	medical	1	0	0	0		0	0	1	0	0	0	0	0	0
yes	gforms	60to69	male	ES	Comunitat Valenciana	10	Castellón/Castelló	12	0	0	0	0	0	1	0	0	0	1	0	2	appartment	yes	1	0	1	0		0	0	0	0	0	0	no	work	1	0	0	0		1	0	0	0	0	0	0	0	0
yes	gforms	70to79	female	ES	Comunitat Valenciana	10	Valencia/València	46	0	0	0	0	0	0	0	1	0	1	0	2	single_family	no	1	0	0	0		0	0	0	1	0	0	yes	stayed home	1	0	0	0		0	0	0	0	0	0	0	1	0
yes	gforms	40to49	male	ES	Comunitat Valenciana	10	Valencia/València	46	1	1	0	0	1	0	0	0	0	1	0	4	appartment	no	1	0	0	0		0	0	0	0	0	1	no	basic needs	1	0	0	0		0	0	0	0	0	0	0	0	1
yes	gforms	21to29	female	ES	Comunitat Valenciana	10	Alicante/Alacant	3	0	0	0	1	0	0	0	0	0	1	0	2	single_family	no	1	0	1	0		0	0	0	0	0	1	yes	basic needs	1	1	0	0		0	0	0	0	0	0	1	0	1
yes	gforms	40to49	male	ES	Comunitat Valenciana	10	Alicante/Alacant	3	1	1	0	0	1	0	0	0	0	1	0	5more	appartment	yes	1	0	1	0		0	0	0	0	0	0	no	basic needs	1	0	0	0		0	0	0	0	0	0	0	0	1
yes	gforms	70to79	male	ES	Comunitat Valenciana	10	Valencia/València	46	0	0	0	0	0	0	0	1	0	1	0	2	appartment	no	1	0	0	0		0	0	0	0	0	1	no	basic needs	1	0	0	0		0	0	0	0	0	0	1	0	1
yes	gforms	40to49	female	ES	Madrid, Comunidad de	13	Madrid	28	0	0	0	0	0	0	0	0	1	1	0	2	appartment	yes	1	0	0	1		0	0	0	0	0	0	no	work	1	0	0	0		0	0	0	0	0	0	1	0	1
yes	gforms	60to69	female	ES	Comunitat Valenciana	10	Valencia/València	46	0	0	0	0	0	0	0	0	1	1	0	2	appartment	yes	1	0	1	0		0	0	0	0	0	1	no	basic needs	1	1	0	0		0	0	0	1	0	0	1	0	1
yes	gforms	30to39	female	ES	Murcia, Región de	14	Murcia	30	1	0	0	1	0	0	0	0	0	1	0	5more	appartment	yes	1	0	1	0		0	0	0	0	0	1	no	work	1	0	0	0		0	0	0	0	0	0	0	0	1
yes	survey123	21to29	male	ES	Comunitat Valenciana	10	Valencia/València	46	0	0	0	0	0	1	0	0	0	1	0	3	appartment	yes	1	0	1	0		0	0	0	0	0	0	yes	work	1	0	0	0		0	0	0	0	0	0	0	0	0
yes	gforms	40to49	female	ES	Comunitat Valenciana	10	Alicante/Alacant	3	0	1	0	0	1	0	0	0	0	1	0	3	single_family	yes	1	0	1	0		0	0	0	0	0	0	yes	basic needs	1	0	0	0		0	0	0	0	0	1	1	0	1
yes	gforms	60to69	female	ES	Murcia, Región de	14	Murcia	30	0	0	0	1	0	0	1	0	0	1	0	2	appartment	no	1	0	1	0		0	0	0	0	0	0	no	basic needs	1	0	0	0		0	0	0	0	0	0	1	0	1
yes	survey123	50to59	female	ES	Madrid, Comunidad de	13	Madrid	28	0	0	0	0	0	0	1	0	0	1	0	2	appartment	yes	1	0	1	0		0	0	0	0	0	1	no	medical	1	0	0	0		1	0	0	0	0	0	1	0	0
yes	gforms	40to49	female	ES	Comunitat Valenciana	10	Alicante/Alacant	3	0	0	0	0	1	0	0	1	0	1	0	3	single_family	yes	1	0	1	0		0	0	0	0	0	0	no	basic needs	1	0	0	0		0	0	0	0	0	0	1	0	1
yes	gforms	50to59	female	ES	Comunitat Valenciana	10	Valencia/València	46	0	0	0	0	0	1	1	0	0	1	0	2	appartment	yes	1	0	0	0		0	0	0	0	0	1	no	basic needs	1	1	0	0		0	0	0	0	0	0	0	0	1
yes	gforms	30to39	female	ES	Comunitat Valenciana	10	Valencia/València	46	1	0	0	1	0	0	0	0	0	1	0	4	appartment	yes	1	0	1	0		0	0	0	0	0	0	no	basic needs	1	0	0	0		0	0	0	0	0	0	0	0	1
yes	survey123	50to59	female	ES	Comunitat Valenciana	10	Alicante/Alacant	3	0	0	0	0	0	0	0	0	1	1	0	2	single_family	no	1	0	1	0		0	0	0	0	0	0	yes	basic needs	1	0	0	0		0	1	0	0	0	1	0	0	1
yes	gforms	50to59	female	ES	Cataluña	9	Tarragona	43	0	0	0	0	0	1	1	0	0	1	0	2	single_family	yes	1	0	1	0		0	0	0	0	0	1	no	basic needs	1	1	0	0		0	0	0	0	0	0	1	0	1
yes	gforms	21to29	male	ES	Comunitat Valenciana	10	Valencia/València	46	0	0	0	0	0	1	1	0	0	1	0	3	appartment	yes	1	0	1	0		0	0	0	0	0	1	yes	basic needs	1	1	0	0		0	0	0	0	0	0	1	0	1
yes	gforms	30to39	female	ES	Comunitat Valenciana	10	Valencia/València	46	0	0	0	1	0	0	0	0	0	1	0	2	appartment	yes	1	0	1	0		0	0	0	0	0	0	no	work	1	0	0	0		0	0	0	0	0	0	0	0	1
yes	gforms	30to39	male	ES	Comunitat Valenciana	10	Castellón/Castelló	12	0	0	0	1	0	0	1	1	0	1	0	3	other_shared	yes	1	0	0	0		0	0	0	0	0	1	yes	basic needs	1	0	0	0		0	0	0	0	0	0	1	0	1
yes	gforms	30to39	male	ES	Comunitat Valenciana	10	Valencia/València	46	1	0	0	1	0	0	0	0	0	1	0	4	appartment	yes	1	0	1	0		0	0	0	0	0	0	no	work	1	0	1	0		0	0	0	0	0	0	0	0	1
yes	gforms	40to49	male	ES	Madrid, Comunidad de	13	Madrid	28	0	1	1	1	1	0	0	0	0	1	0	4	appartment	yes	1	0	0	0		0	0	0	0	0	1	no	basic needs	1	0	0	0		0	0	0	0	0	1	0	0	1
yes	gforms	30to39	female	ES	Comunitat Valenciana	10	Valencia/València	46	0	0	0	1	0	0	0	0	0	1	0	2	appartment	yes	1	0	0	0			0	0	0	0	1	no	work	1	0	0	0		0	0	0	0	0	0	1	0	1
yes	gforms	50to59	male	ES	Canarias	5	Santa Cruz de Tenerife	38	0	1	0	0	0	1	0	0	0	1	0	3	single_family	yes	1	0	1	0			0	0	0	0	1	no	medical	1	0	0	1		0	1	0	0	0	1	1	0	1
yes	gforms	40to49	female	ES	Comunitat Valenciana	10	Valencia/València	46	0	1	0	0	1	0	0	0	0	1	0	3	appartment	yes	1	0	0	0		0	0	0	0	0	1	no	basic needs	1	0	0	0		0	0	0	0	0	0	0	0	1
yes	gforms	50to59	female	ES	Comunitat Valenciana	10	Valencia/València	46	0	0	1	0	0	1	0	0	0	1	0	4	appartment	no	1	0	0	0		0	0	0	0	0	1	no	basic needs	1	0	0	0		0	0	0	0	0	0	0	0	1
yes	survey123	60to69	male	ES	Madrid, Comunidad de	13	Madrid	28	0	0	0	0	0	0	1	0	0	1	0	2	single_family	yes	0						1					no	stayed home	1	0	0	0		0	0	0	0	0	0	0	1	0
yes	gforms	21to29	female	ES	Comunitat Valenciana	10	Valencia/València	46	0	0	1	0	0	1	0	0	0	1	0	2	single_family	no	1	0	0	0			0	0	0	0	1	no	basic needs	1	0	0	0		0	0	0	0	0	1	0	0	1
yes	gforms	50to59	male	ES	Comunitat Valenciana	10	Castellón/Castelló	12	0	0	1	0	1	0	0	0	1	1	0	4	appartment	no	1	0	1	0		0	0	0	0	0	0	no	work	1	0	0	0		0	1	0	0	0	1	0	0	1
yes	survey123	50to59	female	ES	Andalucía	1	Sevilla	41	0	1	0	0	0	1	0	0	0	1	0	4	appartment	yes	1	0	0	0		0	0	0	0	0	1	no	basic needs	1	1	0	0		0	0	0	1	0	0	1	0	1
yes	gforms	60to69	female	ES	Comunitat Valenciana	10	Valencia/València	46	0	0	0	1	0	0	1	0	0	1	0	3	single_family	yes	1	0	0	0		0	0	0	0	0	1	no	basic needs	1	0	0	0		0	0	0	0	0	0	0	0	1
yes	gforms	30to39	female	ES	Comunitat Valenciana	10	Valencia/València	46	0	0	0	1	0	0	0	0	0	1	0	2	appartment	yes	1	0	1	0		0	0	0	0	0	1	no	work	1	0	0	0		0	0	0	0	0	0	1	0	1
yes	gforms	60to69	female	ES	Comunitat Valenciana	10	Valencia/València	46	0	0	0	0	0	0	1	0	1	1	0	3	single_family	yes	1	0	1	0		0	0	0	0	0	0	yes	basic needs	1	0	0	0		0	0	0	0	0	0	1	0	1
yes	survey123	40to49	female	ES	Comunitat Valenciana	10	Alicante/Alacant	3	0	0	0	1	0	0	0	0	0	1	0	3	appartment	yes	1	0	0	0		0	0	0	0	1	0	no	medical	1	0	0	0		0	0	1	0	0	0	0	0	0
yes	gforms	70to79	male	ES	Comunitat Valenciana	10	Alicante/Alacant	3	0	0	0	0	0	0	0	1	0	1	0	2	appartment	yes	1	0	0	0		0	0	0	1	0	0	no	stayed home	1	0	0	0		0	0	0	0	0	0	0	1	0
yes	gforms	40to49	female	ES	Comunitat Valenciana	10	Valencia/València	46	0	0	1	0	1	1	0	0	0	1	0	3	single_family	yes	1	0	1	0		0	0	0	0	0	0	no	basic needs	1	1	0	0		0	1	0	0	0	1	1	0	1
yes	gforms	30to39	female	ES	Comunitat Valenciana	10	Alicante/Alacant	3	1	0	0	1	1	0	0	0	0	1	0	3	appartment	yes	1	0	1	0		0	0	0	0	0	1	no	work	1	0	0	0		0	0	0	1	0	0	1	0	1
yes	gforms	50to59	female	ES	Comunitat Valenciana	10	Valencia/València	46	0	1	0	0	0	1	0	0	0	1	0	2	appartment	yes	1	0	1	0		0	0	0	0	0	1	no	basic needs	1	1	0	0		0	1	0	0	0	1	1	0	1
yes	gforms	50to59	male	ES	Comunitat Valenciana	10	Castellón/Castelló	12	0	0	0	0	0	1	0	0	0	1	0	3	single_family	no	1	0	1	0		0	0	0	0	0	0	no	basic needs	1	0	0	0		0	0	0	0	0	0	0	0	1
yes	gforms	21to29	female	ES	Comunitat Valenciana	10	Valencia/València	46	0	0	0	1	0	0	0	1	0	1	0	4	single_family	no	1	0	1	0		0	0	0	0	0	1	yes	basic needs	1	1	1	0		0	0	0	0	0	0	1	0	1
yes	gforms	40to49	male	ES	Madrid, Comunidad de	13	Madrid	28	0	0	0	0	1	0	0	0	0	1	0	2	appartment	no	1	0	1	0		0	0	0	0	0	0	no	work	1	0	0	0		0	0	1	0	0	0	0	0	0
yes	gforms	30to39	female	ES	Comunitat Valenciana	10	Valencia/València	46	1	0	0	1	0	0	0	0	0	1	0	4	appartment	yes	1	0	0	0		0	0	0	0	0	1	no	basic needs	1	0	0	0		0	0	0	0	0	0	1	0	1
yes	gforms	60to69	female	ES	Comunitat Valenciana	10	Valencia/València	46	0	0	1	0	0	1	1	0	0	1	0	3	appartment	yes	1	0	0	0		0	0	0	0	0	1	no	basic needs	1	0	0	0		0	0	0	0	0	0	1	0	1
yes	gforms	30to39	female	ES	Comunitat Valenciana	10	Valencia/València	46	1	0	0	1	0	0	0	0	0	1	0	3	appartment	yes	1	0	0	0		0	0	0	1	0	0	no	stayed home	1	0	0	0		0	0	0	0	0	0	0	1	0
yes	gforms	40to49	male	ES	Comunitat Valenciana	10	Alicante/Alacant	3	0	0	0	1	1	0	0	0	0	1	0	2	appartment	yes	1	0	1	0		0	0	0	0	0	0	no	basic needs	1	0	0	0		0	1	0	0	0	1	0	0	1
yes	survey123	40to49	male	ES	Asturias, Principado de	3	Asturias	33	0	0	0	0	1	0	0	0	0	1	0	2	appartment	yes	1	0	1	1		0	0	0	0	0	0	no	basic needs	1	0	0	0		0	0	0	0	0	0	0	0	1
yes	gforms	40to49	female	ES	Comunitat Valenciana	10	Alicante/Alacant	3	1	0	0	0	1	0	0	0	0	1	0	3	single_family	yes	0						1					no	stayed home	1	0	0	0		0	0	0	0	0	0	0	1	0
yes	gforms	50to59	female	ES	Murcia, Región de	14	Murcia	30	0	0	1	0	0	1	0	0	0	1	0	5more	appartment	no	1	0	0	0		0	0	0	0	0	1	no	basic needs	1	0	0	0		0	0	0	0	0	0	0	0	1
yes	gforms	80more	female	ES	Comunitat Valenciana	10	Alicante/Alacant	3	0	0	0	0	0	0	0	0	1	1	0	1	appartment	yes	1	0	0	0			0	0		0	1	yes	basic needs	1	0	0	0		0	0	0	0	0	1	1		1
yes	gforms	60to69	female	ES	Madrid, Comunidad de	13	Madrid	28	0	0	0	1	0	0	1	0	0	1	0	3	appartment	yes	1	0	0	0		0	0	0	0	0	1	no	basic needs	1	0	0	0		0	0	0	0	0	0	0	0	1
yes	gforms	40to49	female	ES	Comunitat Valenciana	10	Valencia/València	46	1	0	0	0	1	0	0	0	0	1	0	3	single_family	yes	1	0	1	0		0	0	0	0	0	0	yes	basic needs	1	1	0	0		0	0	0	0	0	0	0	0	1
yes	gforms	40to49	female	ES	Madrid, Comunidad de	13	Madrid	28	0	0	0	0	0	0	0	0	1	1	0	2	appartment	no	1	0	0	0		0	0	0	0	0	1	yes	medical	1	0	0	1		1	0	0	1	0	0	1	0	1
yes	gforms	40to49	male	ES	Madrid, Comunidad de	13	Madrid	28	0	0	0	0	0	1	0	0	0	1	0	2	appartment	no	1	0	0	0		0	0	0	0	0	1	no	basic needs	1	0	0	0		0	0	0	0	0	0	1	0	1
yes	gforms	60to69	male	ES	Comunitat Valenciana	10	Valencia/València	46	0	0	0	0	0	0	1	0	0	1	0	2	appartment	yes	1	0	0	0		0	0	0	1	0	0	no	stayed home	1	0	0	0		0	0	0	0	0	0	0	1	0
yes	gforms	40to49	female	ES	Madrid, Comunidad de	13	Madrid	28	0	0	0	0	1	0	0	1	0	1	0	2	appartment	yes	1	0	0	0		0	0	0	0	0	1	no	basic needs	1	0	0	0		0	0	0	0	0	0	0	0	1
yes	gforms	40to49	male	ES	Madrid, Comunidad de	13	Madrid	28	1	0	0	0	1	0	0	0	0	1	0	3	single_family	yes	1	0	1	0		0	0	0	0	0	1	no	basic needs	1	1	0	0		0	0	0	0	0	0	0	0	1
yes	gforms	30to39	female	ES	Comunitat Valenciana	10	Valencia/València	46	0	0	0	0	0	0	1	0	0	1	0	4	appartment	yes	1	0	0	0		0	0	0	0	0	1	no	medical	1	0	1	1		0	0	0	0	0	0	1	0	1
yes	gforms	60to69	female	ES	Comunitat Valenciana	10	Valencia/València	46	0	0	1	0	0	0	1	0	0	1	0	3	single_family	yes	1	0	0	0		0	0	0	0	0	1	no	medical	1	0	0	1		0	0	0	1	0	0	0	0	1
yes	gforms	30to39	female	ES	Comunitat Valenciana	10	Valencia/València	46	1	0	0	0	0	0	0	0	0	1	0	3	single_family	no	1	0	1	0		0	0	0	0	0	0	no	basic needs	1	0	0	0		0	0	0	0	0	0	0	0	1
yes	gforms	30to39	male	ES	Castilla-La Mancha	8	Albacete	2	0	0	1	1	0	0	1	0	0	1	0	4	appartment	yes	1	0	1	0			0	0	0	0	1	no	basic needs	1	1	1	0		0	0	0	0	0	0	1	0	1
yes	gforms	21to29	male	ES	Comunitat Valenciana	10	Valencia/València	46	0	0	1	0	0	1	0	0	0	1	0	4	appartment	yes	1	0	1	0		0	0	0	0	0	1	no	work	1	0	1	0		0	0	0	0	0	0	1	0	1
yes	survey123	70to79	male	ES	Comunitat Valenciana	10	Alicante/Alacant	3	0	0	0	0	0	0	0	1	0	1	0	2	appartment	yes	1	0	0	0		0	0	0	0	0	1	no	basic needs	1	1	0	0		0	0	0	1	0	0	0	0	0
yes	gforms	60to69	female	ES	Comunitat Valenciana	10	Valencia/València	46	0	0	0	0	0	0	1	0	0	1	0	1	appartment	yes	1	0	1	0		0	0	0	0	0	1	no	work	1	0	0	0		0	0	1	0	0	0	1	0	1
yes	gforms	40to49	female	ES	Comunitat Valenciana	10	Castellón/Castelló	12	0	1	0	0	0	1	0	0	0	1	0	4	appartment	no	1	0	1	0		0	0	0	0	0	1	no	work	1	0	0	0		0	0	0	0	0	0	1	0	1
yes	survey123	30to39	female	ES	Comunitat Valenciana	10	Valencia/València	46	0	0	0	1	0	0	0	0	0	1	0	2	appartment	yes	1	0	0	0		0	0	0	0	0	1	no	basic needs	1	0	0	0		0	0	0	0	0	0	1	0	1
yes	gforms	30to39	female	ES	Comunitat Valenciana	10	Alicante/Alacant	3	0	0	1	1	0	0	0	0	0	1	0	2	single_family	yes	1	0	1	0		0	0	0	0	0	1	no	basic needs	1	0	0	0		0	0	0	0	0	0	0	0	1
yes	gforms	50to59	female	ES	Madrid, Comunidad de	13	Madrid	28	0	0	0	0	0	1	0	0	0	1	0	2	appartment	no	1	0	0	0		0	0	0	0	0	1	no	basic needs	1	0	0	0		0	0	0	0	0	0	0	0	1
yes	gforms	50to59	male	ES	Comunitat Valenciana	10	Valencia/València	46	0	1	0	0	0	0	0	0	0	1	0	2	appartment	yes	1	0	0	0		0	0	0	0	0	1	no	basic needs	1	0	0	0		0	0	0	0	0	0	1	0	1
yes	gforms	30to39	female	ES	Comunitat Valenciana	10	Valencia/València	46	1	0	0	1	0	0	0	0	0	1	0	3	appartment	yes	1	0	0	1		0	0	0	0	0	0	no	work	1	0	0	0		0	0	1	0	0	0	0	0	0
yes	survey123	40to49	male	ES	Galicia	12	Ourense	32	0	1	0	1	1	0	0	0	0	1	0	3	appartment	yes	1	0	1	0		0	0	0	0	0	1	no	basic needs	1	1	0	0		0	0	0	0	0	0	1	0	1
yes	gforms	50to59	female	ES	Comunitat Valenciana	10	Valencia/València	46	0	0	1	0	0	1	0	1	0	1	0	3	appartment	no	1	0	0	0		0	0	0	0	0	1	yes	basic needs	1	0	0	0		0	0	0	0	0	0	0	0	1
yes	gforms	60to69	male	ES	Comunitat Valenciana	10	Valencia/València	46	0	0	0	0	0	0	1	0	0	1	0	2	appartment	yes	1	0	1	0		0	0	0	0	0	1	no	basic needs	1	0	0	0		0	0	0	0	0	0	0	0	1
yes	gforms	30to39	female	ES	Comunitat Valenciana	10	Alicante/Alacant	3	1	0	0	1	1	0	1	0	0	1	0	5more	single_family	yes	1	0	1	0		0	0	0	0	0	0	no	basic needs	1	0	0	0		0	0	0	0	0	0	1	0	1
yes	gforms	50to59	male	ES	Comunitat Valenciana	10	Alicante/Alacant	3	0	0	0	0	0	1	0	0	0	1	0	1	appartment	yes	1	0	0	0		0	0	0	0	0	1	no	basic needs	1	0	0	0		0	0	0	0	0	0	0	0	1
yes	gforms	40to49	female	ES	Navarra, Comunidad Foral de	15	Navarra	31	0	0	0	0	1	0	0	0	0	1	0	1	appartment	yes	1	0	0	0		0	0	0	0	0	1	no	basic needs	1	0	0	0		0	0	0	0	0	0	0	0	1
yes	survey123	40to49	female	ES	Comunitat Valenciana	10	Alicante/Alacant	3	1	0	0	0	1	0	0	0	0	1	0	3	appartment	no	1	0	0	0		0	0	0	0	0	1	yes	basic needs	1	1	0	0		0	1	0	1	0	1	1	0	1
yes	gforms	30to39	female	ES	Andalucía	1	Sevilla	41	0	0	0	0	0	0	1	0	0	1	0	4	single_family	yes	1	0	1	0		0	0	0	0	0	0	no	work	1	0	0	0		0	0	0	0	0	0	0	0	1
yes	survey123	18to20	female	ES	Comunitat Valenciana	10	Valencia/València	46	0	0	0	0	0	0	1	0	0	1	0	3	appartment	yes	1	0	0	0		0	0	0	1	0	0	no	stayed home	1	0	0	0		0	0	0	0	0	0	0	1	0
yes	gforms	30to39	female	ES	Comunitat Valenciana	10	Valencia/València	46	1	0	0	1	0	0	0	0	0	1	0	4	appartment	no	1	0	0	0		0	0	0	0	0	1	no	basic needs	1	0	0	0		0	0	0	0	0	0	0	0	1
yes	gforms	50to59	male	ES	Comunitat Valenciana	10	Valencia/València	46	0	0	0	0	0	1	1	0	1	1	0	3	appartment	no	1	0	1	0		0	0	0	0	0	0	yes	other	1	0	0	0		0	0	0	0	0	1	0	0	0
yes	gforms	21to29	male	ES	Comunitat Valenciana	10	Valencia/València	46	0	0	1	0	0	0	0	0	0	1	0	1	appartment	yes	1	0	0	0		0	0	0	0	0	1	no	basic needs	1	1	1	0		0	0	0	1	0	0	1	0	1
yes	gforms	40to49	female	ES	Comunitat Valenciana	10	Alicante/Alacant	3	0	1	0	0	1	1	0	0	0	1	0	4	single_family	no	1	0	1	0		0	0	0	0	0	1	no	basic needs	1	0	0	0		0	1	0	0	0	1	0	0	1
yes	gforms	50to59	female	ES	Comunitat Valenciana	10	Alicante/Alacant	3	0	0	0	1	0	1	0	0	0	1	0	2	appartment	yes	1	0	0	0		0	0	0	0	0	1	no	basic needs	1	0	0	0		0	0	0	0	0	0	0	0	1
yes	gforms	30to39	female	ES	Comunitat Valenciana	10	Valencia/València	46	0	0	0	1	0	0	0	0	0	1	0	2	appartment	yes	1	0	1	0		0	0	0	0	0	1	no	basic needs	1	0	0	0		0	0	0	0	0	0	1	0	1
yes	gforms	21to29	female	ES	Andalucía	1	Granada	18	0	1	1	0	1	1	0	0	0	1	0	4	single_family	yes	1	0	1	0		0	0	0	0	0	0	yes	work	1	1	0	0		0	0	0	0	0	0	1	0	1
yes	gforms	70to79	male	ES	Comunitat Valenciana	10	Alicante/Alacant	3	0	0	0	0	0	0	1	1	0	1	0	2	single_family	yes	1	0	1	0			0	0	0	0	1	no	basic needs	1	1	1	0		0	0	0	0	0	0	1	0	1
yes	gforms	60to69	male	ES	Comunitat Valenciana	10	Valencia/València	46	0	0	0	0	0	0	1	0	1	1	0	3	single_family	yes	1	0	1	0		0	0	0	0	0	1	no	basic needs	1	1	0	0		0	0	0	1	0	0	1	0	1
yes	gforms	30to39	male	ES	Madrid, Comunidad de	13	Madrid	28	0	0	0	1	0	0	0	0	0	1	0	2	appartment	yes	1	0	0	0		0	0	0	0	0	1	no	basic needs	1	0	0	0		0	0	0	0	0	0	0	0	1
yes	gforms	30to39	male	ES	Comunitat Valenciana	10	Valencia/València	46	0	0	0	1	0	0	0	0	0	1	0	2	appartment	no	1	0	1	0		0	0	0	0	0	1	no	basic needs	1	1	0	0		0	0	0	0	0	0	0	0	1
yes	gforms	50to59	female	ES	Comunitat Valenciana	10	Alicante/Alacant	3	0	0	0	0	0	1	0	0	0	1	0	2	single_family	yes	1	0	1	0		0	0	0	0	0	0	no	medical	1	0	0	0		0	0	1	0	0	0	0	0	1
yes	survey123	50to59	female	ES	Comunitat Valenciana	10	Castellón/Castelló	12	0	0	0	0	0	1	0	0	0	1	0	2	appartment	yes	1	0	1	0		0	0	0	0	0	1	no	work	1	1	0	0		0	0	0	0	0	0	1	0	1
yes	gforms	21to29	female	ES	Andalucía	1	Sevilla	41	0	0	1	1	0	0	0	0	0	1	0	3	appartment	yes	1	0	0	0		0	0	0	0	0	1	no	basic needs	1	0	0	0		0	0	0	0	0	0	0	0	1
yes	gforms	40to49	female	ES	Comunitat Valenciana	10	Castellón/Castelló	12	1	0	0	0	1	0	0	0	0	1	0	3	single_family	yes	1	0	0	0		0	0	0	0	0	1	no	basic needs	1	0	0	0		0	0	0	0	0	0	0	0	1
yes	gforms	21to29	female	ES	Comunitat Valenciana	10	Alicante/Alacant	3	0	0	1	0	0	0	1	0	0	1	0	3	appartment	no	1	0	0	0		0	0	0	1	0	0	no	stayed home	1	0	0	0		0	0	0	0	0	0	0	1	0
yes	gforms	50to59	male	ES	Comunitat Valenciana	10	Valencia/València	46	0	1	1	0	0	1	0	0	0	1	0	5more	appartment	yes	1	0	1	0		0	0	0	0	0	1	no	basic needs	1	1	0	0		0	1	0	0	0	1	1	0	1
yes	gforms	60to69	female	ES	Comunitat Valenciana	10	Alicante/Alacant	3	0	0	1	0	0	0	1	0	0	1	0	3	appartment	no	1	0	0	0		0	0	0	0	0	1	no	basic needs	1	0	0	0		0	0	0	0	0	0	0	0	1
yes	gforms	40to49	female	ES	Cataluña	9	Barcelona	8	1	0	0	0	1	0	0	0	0	1	0	4	appartment	yes	1	0	0	0		0	0	0	1	0	0	no	stayed home	1	0	0	0		0	0	0	0	0	0	0	1	0
yes	gforms	50to59	female	ES	Comunitat Valenciana	10	Alicante/Alacant	3	0	0	0	0	0	1	0	0	0	1	0	2	single_family	yes	1	0	0	0		0	0	0	0	0	1	no	work	1	1	0	0		0	0	0	0	0	0	0	0	1
yes	survey123	21to29	female	ES	Comunitat Valenciana	10	Valencia/València	46	0	0	1	0	0	0	0	0	0	1	0	2	appartment	no	1	0	0	0		0	0	0	1	0	0	no	stayed home	1	0	0	0		0	0	0	0	0	0	0	1	0
yes	gforms	50to59	female	ES	Comunitat Valenciana	10	Alicante/Alacant	3	0	0	1	0	0	1	0	0	0	1	0	3	appartment	no	1	0	0	0		0	0	0	0	0	1	no	basic needs	1	1	0	0		0	0	0	0	0	0	1	0	1
yes	survey123	50to59	female	ES	Madrid, Comunidad de	13	Madrid	28	0	0	1	0	0	0	1	0	0	1	0	3	single_family	yes	0						1					no	stayed home	1	0	0	0		0	0	0	0	0	0	0	1	0
yes	gforms	50to59	male	ES	Madrid, Comunidad de	13	Madrid	28	0	1	0	0	0	1	0	0	0	1	0	5more	appartment	yes	1	0	0	0			0	0	0	0	1	yes	other	1	0	0	0		0	0	0	0	0	1	0	0	0
yes	gforms	40to49	female	ES	Comunitat Valenciana	10	Alicante/Alacant	3	0	1	0	0	1	0	0	0	0	1	0	4	appartment	yes	1	0	1	0		0	0	0	0	0	1	no	basic needs	1	1	1	0		0	0	0	0	0	0	1	0	1
yes	gforms	21to29	female	ES	Madrid, Comunidad de	13	Madrid	28	0	0	1	0	0	0	0	0	0	1	0	1	appartment	yes	1	0	0	0		0	0	0	0	0	1	yes	work	1	0	0	0		0	0	0	0	0	0	0	0	1
yes	gforms	30to39	female	ES	Comunitat Valenciana	10	Alicante/Alacant	3	1	0	0	1	0	0	0	0	0	1	0	5more	appartment	yes	1	0	0	0		0	0	0	1	0	0	no	stayed home	1	0	0	0		0	0	0	0	0	0	0	1	0
yes	gforms	30to39	male	ES	Comunitat Valenciana	10	Valencia/València	46	0	0	1	0	0	0	0	0	0	1	0	2	appartment	yes	1	0	1	0		0	0	0	0	0	0	yes	basic needs	1	0	0	0		0	0	0	0	0	0	0	0	1
yes	survey123	30to39	female	ES	Andalucía	1	Jaén	23	0	0	0	0	0	0	1	0	0	1	0	2	appartment	no	1	0	0	0		0	0	0	0	0	1	yes	basic needs	1	0	0	0		0	0	0	0	0	0	1	0	1
yes	gforms	40to49	female	ES	Comunitat Valenciana	10	Alicante/Alacant	3	0	0	0	0	1	0	0	1	0	1	0	5more	single_family	no	1	0	1	0		0	0	0	0	0	1	no	basic needs	1	0	0	0		0	1	0	0	0	1	1	0	1
yes	gforms	50to59	male	ES	Andalucía	1	Málaga	29	0	0	0	0	0	1	0	0	0	1	0	2	appartment	yes	1	0	0	0		0	0	0	0	0	1	no	basic needs	1	1	0	0		0	0	0	0	0	0	1	0	1
yes	gforms	50to59	female	ES	Comunitat Valenciana	10	Valencia/València	46	0	1	0	0	0	0	1	0	0	1	0	4	single_family	yes	1	0	1	0		0	0	0	0	0	1	no	work	1	1	1	0		0	0	0	0	0	0	0	0	1
yes	gforms	30to39	male	ES	Madrid, Comunidad de	13	Madrid	28	0	0	0	1	0	0	0	0	0	1	0	2	appartment	no	1	0	0	0			0	0	0	0	1	no	basic needs	1	0	0	0		0	0	0	0	0	0	0	0	1
yes	gforms	40to49	female	ES	Comunitat Valenciana	10	Valencia/València	46	0	1	0	0	0	0	0	0	0	1	0	4	single_family	yes	1	0	1	0		0	0	0	0	0	0	no	work	1	0	0	0		0	0	0	0	0	0	0	0	0
yes	gforms	30to39	male	ES	Madrid, Comunidad de	13	Madrid	28										0	1	1	appartment	yes	1	0	0	0		0	0	0	0	0	1	no	basic needs	1	0	0	0		0	0	0	0	0	0	0	0	1
yes	survey123	60to69	female	ES	Madrid, Comunidad de	13	Madrid	28										0	1	1	appartment	yes	1	0	0	0		0	0	0	0	0	1	no	basic needs	1	0	0	0		0	0	0	0	0	0	1	0	1
yes	gforms	30to39	female	ES	Comunitat Valenciana	10	Alicante/Alacant	3	0	0	0	1	0	0	0	0	0	1	0	1	appartment	yes	1	0	1	0		0	0	0	0	0	0	no	work	1	0	0	0		0	0	0	0	0	0	1	0	1
yes	gforms	40to49	female	ES	Comunitat Valenciana	10	Valencia/València	46	0	0	0	0	1	0	0	0	0	1	0	2	appartment	no	1	0	0	0		0	0	0	0	0	1	no	basic needs	1	0	0	0		0	0	0	0	0	0	0	0	1
yes	gforms	50to59	female	ES	Comunitat Valenciana	10	Valencia/València	46	0	1	0	0	0	0	0	0	0	1	0	2	single_family	yes	1	0	1	0		0	0	0	0	0	0	no	work	1	0	0	0		0	0	0	0	0	0	0	0	1
yes	gforms	50to59	female	ES	Comunitat Valenciana	10	Valencia/València	46										0	1	1	single_family	yes	1	0	1	0		0	0	0	0	0	0	no	basic needs	1	0	0	0		0	0	0	0	0	0	0	0	1
yes	gforms	70to79	female	ES	Comunitat Valenciana	10	Valencia/València	46	0	0	0	0	0	0	0	1	0	1	0	1	appartment	yes	1	0	1	0		0	0	0	0	0	0	no	basic needs	1	1	0	0		0	0	0	1	0	1	0	0	1
yes	gforms	50to59	male	ES	Comunitat Valenciana	10	Alicante/Alacant	3	0	1	0	1	1	1	0	0	0	1	0	5more	single_family	yes	1	0	1	0		1	0	0	0	0	0	no	work	1	1	1	0		0	0	0	0	0	0	1	0	1
yes	gforms	60to69	male	ES	Comunitat Valenciana	10	Valencia/València	46	0	0	0	0	0	0	1	0	0	1	0	1	single_family	yes	1	0	0	0		0	0	0	0	0	1	no	basic needs	1	0	0	0		0	0	0	0	0	0	1	0	1
yes	gforms	40to49	male	ES	Comunitat Valenciana	10	Alicante/Alacant	3	0	1	0	0	1	0	0	0	0	1	0	3	single_family	yes	1	0	1	0		0	0	0	0	0	0	no	work	1	0	0	0		0	0	0	0	0	0	0	0	1
yes	gforms	30to39	female	ES	Comunitat Valenciana	10	Valencia/València	46	1	0	0	0	0	0	0	0	0	1	0	4	single_family	no	1	0	1	0		0	0	0	0	0	0	yes	basic needs	1	0	0	0		0	0	0	0	0	0	1	0	1
yes	gforms	30to39	male	ES	Comunitat Valenciana	10	Valencia/València	46	1	0	0	1	0	0	0	0	0	1	0	3	appartment	yes	1	0	0	0		0	0	0	0	0	1	no	basic needs	1	0	0	0		0	0	0	0	0	0	1	0	1
yes	gforms	40to49	female	ES	Comunitat Valenciana	10	Alicante/Alacant	3										0	1	1	appartment	yes	1	0	0	0		0	0	0	0	0	1	no	basic needs	1	0	0	0		0	0	0	0	0	0	0	0	1
yes	gforms	40to49	female	ES	Murcia, Región de	14	Murcia	30	0	1	0	0	1	0	0	0	0	1	0	4	appartment	no	1	0	0	0		0	0	0	0	0	1	no	basic needs	1	0	0	0		0	0	0	0	0	0	0	0	1
yes	gforms	50to59	female	ES	Comunitat Valenciana	10	Alicante/Alacant	3	1	0	0	0	0	1	1	0	0	1	0	3	single_family	yes	1	0	1	0		0	0	0	0	0	0	yes	basic needs	1	0	0	0		0	1	0	0	0	1	0	0	1
yes	gforms	30to39	female	ES	Comunitat Valenciana	10	Castellón/Castelló	12	1	0	0	1	1	0	0	0	0	1	0	4	single_family	no	1	0	1	0		0	0	0	0	0	1	no	basic needs	1	1	0	0		0	1	0	0	0	1	1	0	1
yes	gforms	30to39	male	ES	Comunitat Valenciana	10	Valencia/València	46	1	0	0	1	0	0	0	0	0	1	0	3	appartment	yes	1	0	1	0		0	0	0	0	0	1	no	work	1	0	0	0		0	0	0	0	0	0	0	0	1
yes	gforms	40to49	male	ES	Cataluña	9	Barcelona	8	0	0	0	0	1	0	0	0	0	1	0	2	appartment	no	1	0	0	0		0	0	0	0	0	1	no	basic needs	1	0	0	0		0	0	0	0	0	0	0	0	1
yes	gforms	40to49	female	ES	Madrid, Comunidad de	13	Madrid	28	1	1	0	0	1	0	0	0	0	1	0	4	single_family		1	0	0	0		0	0	0	1	0	0	no	stayed home	1	0	0	0		0	0	0	0	0	0	0	1	0
yes	gforms	50to59	female	ES	Comunitat Valenciana	10	Alicante/Alacant	3	0	1	1	0	0	0	0	0	0	1	0	4	single_family	yes	1	0	1	0		0	0	0	0	0	0	no	basic needs	1	0	0	0		0	0	0	0	0	0	1	0	1
yes	gforms	50to59	male	ES	Comunitat Valenciana	10	Valencia/València	46	0	1	0	0	0	1	0	0	0	1	0	3	appartment	yes	1	0	1	0			0	0	0	0	1	no	work	1	0	1	0		0	0	0	0	0	0	1	0	1
yes	gforms	30to39	male	ES	Cataluña	9	Barcelona	8	1	0	0	1	0	0	0	0	0	1	0	4	appartment	no	1	0	0	0		0	0	0	0	0	1	no	basic needs	1	0	0	0		0	0	0	0	0	0	0	0	1
yes	gforms	60to69	female	ES	Comunitat Valenciana	10	Valencia/València	46	0	0	0	0	0	0	0	1	0	1	0	2	single_family	yes	1	0	0	0		0	0	0	1	0	0	no	stayed home	1	0	0	0		0	0	0	0	0	0	0	1	0
yes	gforms	30to39	male	ES	Comunitat Valenciana	10	Alicante/Alacant	3										0	1	1	appartment	yes	1	0	1	0		0	0	0	0	0	0	no	work	1	1	1	1		0	1	0	1	0	1	1	0	1
yes	gforms	50to59	male	ES	Comunitat Valenciana	10	Alicante/Alacant	3	0	1	0	0	1	1	0	0	0	1	0	3	single_family	no	1	0	0	0		0	0	0	1	0	0	yes	stayed home	1	0	0	0		0	0	0	0	0	0	0	1	0
yes	gforms	70to79	male	ES	Comunitat Valenciana	10	Alicante/Alacant	3	0	0	0	0	0	1	0	0	0	1	0	2	single_family	yes	1	0	1	0		0	0	0	0	0	0	no	basic needs	1	1	0	0		0	0	0	1	0	0	1	0	1
yes	gforms	40to49	male	ES	Madrid, Comunidad de	13	Madrid	28	0	0	0	0	1	0	0	0	0	1	0	1	appartment	yes	1	0	1	0		0	0	0	0	0	0	no	work	1	0	0	0		0	0	0	0	0	0	1	0	1
yes	survey123	30to39	female	ES	Comunitat Valenciana	10	Castellón/Castelló	12	0	0	0	0	0	0	1	0	0	1	0	2	single_family	yes	1	0	0	0		0	0	0	0	0	1	yes	other	1	0	0	0		0	0	0	0	0	0	0	0	0
yes	gforms	30to39	female	ES	Comunitat Valenciana	10	Valencia/València	46	0	0	0	1	0	0	0	0	0	1	0	4	appartment	yes	1	0	1	0		0	0	0	0	0	1	no	work	1	0	0	0		0	1	0	1	0	1	1	0	1
yes	survey123	40to49	male	ES	Galicia	12	Coruña, A	15	0	1	0	0	0	0	0	0	0	1	0	2	appartment	yes	1	0	0	0		0	0	0	0	0	1	yes	basic needs	1	0	0	0		0	0	0	0	0	0	0	0	1
yes	gforms	40to49	male	ES	Comunitat Valenciana	10	Valencia/València	46	0	1	0	0	1	0	0	0	0	1	0	3	single_family	no	1	0	1	0		0	0	0	0	0	0	no	work	1	0	0	0		0	0	0	0	0	0	0	0	1
yes	gforms	40to49	female	ES	Comunitat Valenciana	10	Valencia/València	46	0	1	0	0	1	0	0	0	0	1	0	4	appartment	yes	1	0	1	0		0	0	0	0	0	1	no	basic needs	1	0	0	0		0	1	0	0	0	1	1	0	1
yes	survey123	50to59	female	ES	Andalucía	1	Málaga	29										0	1	1	appartment	yes	1	0	0	0		0	0	0	0	0	1	no	basic needs	1	1	0	0		0	0	0	0	0	0	1	0	1
yes	survey123	60to69	female	ES	Madrid, Comunidad de	13	Madrid	28	0	0	0	0	0	0	1	0	0	1	0	2	appartment	yes	1	0	0	0		0	0	0	0	0	1	yes	basic needs	1	0	0	0		0	0	0	0	0	0	0	0	1
yes	gforms	21to29	male	ES	Madrid, Comunidad de	13	Madrid	28	0	0	1	1	0	0	0	0	0	1	0	5more	appartment	yes	1	0	1	0		0	0	0	0	0	1	no	basic needs	1	0	0	0		0	0	0	0	0	0	1	0	1
yes	gforms	50to59	female	ES	Comunitat Valenciana	10	Valencia/València	46	0	1	1	0	0	1	0	0	0	1	0	4	appartment	yes	1	0	1	0		0	0	0	0	0	1	no	medical	1	1	0	0		0	1	1	0	0	1	1	0	1
yes	gforms	40to49	female	ES	Comunitat Valenciana	10	Valencia/València	46	1	0	0	0	1	0	0	0	0	1	0	3	single_family	no	1	0	0	0		0	0	0	0	0	1	no	basic needs	1	0	0	0		0	0	0	0	0	0	1	0	1
yes	gforms	50to59	female	ES	Balears, Illes	4	Balears, Illes	7	0	0	0	0	0	1	0	0	0	1	0	2	appartment	yes	1	0	1	0		0	0	0	0	0	1	no	work	1	0	0	0		0	0	0	0	0	0	0	0	1
yes	gforms	60to69	female	ES	Navarra, Comunidad Foral de	15	Navarra	31	0	0	0	0	0	0	0	1	0	1	0	2	appartment	yes	1	0	0	0		0	0	0	0	0	1	yes	work	1	0	0	0		0	0	0	0	0	0	0	0	0
yes	gforms	70to79	male	ES	Comunitat Valenciana	10	Valencia/València	46	0	0	0	1	0	0	0	1	0	1	0	3	appartment	no	1	0	1	0		0	0	0	0	0	1	no	basic needs	1	0	0	0		0	0	0	0	0	1	1	0	1
yes	gforms	60to69	male	ES	Comunitat Valenciana	10	Valencia/València	46	0	0	1	0	0	0	1	0	0	1	0	3	appartment	yes	1	0	1	0		0	0	0	0	0	1	no	work	1	1	1	0		0	0	0	1	0	0	1	0	0
yes	gforms	50to59	female	ES	Navarra, Comunidad Foral de	15	Navarra	31	0	1	0	0	0	1	0	0	0	1	0	4	appartment	no	1	0	0	0		0	0	0	0	0	1	no	basic needs	1	1	0	0		0	0	0	0	0	0	1	0	1
yes	gforms	30to39	female	ES	Comunitat Valenciana	10	Alicante/Alacant	3	1	0	0	1	0	0	0	0	0	1	0	3	appartment	no	1	0	0	1		0	0	0	0	0	1	no	medical	1	1	0	0		1	0	0	0	0	0	1	0	1
yes	gforms	21to29	male	ES	Comunitat Valenciana	10	Alicante/Alacant	3	0	0	1	0	0	0	1	0	0	1	0	3	single_family	yes	1	0	0	0		0	0	0	0	0	1	no	basic needs	1	1	1	0		0	0	0	0	0	0	1	0	1
yes	gforms	40to49	female	ES	Comunitat Valenciana	10	Alicante/Alacant	3	1	0	0	0	1	0	0	0	0	1	0	3	appartment	no	1	0	0	1		0	0	0	0	0	0	no	work	1	0	0	0		0	1	0	0	0	1	0	0	1
yes	gforms	21to29	male	ES	Comunitat Valenciana	10	Valencia/València	46	0	1	1	0	0	1	0	0	0	1	0	5more	appartment	no	1	0	0	0		0	0	0	0	1	1	no	work	1	0	0	1		0	0	0	0	0	1	1	0	1
yes	gforms	50to59	male	ES	Asturias, Principado de	3	Asturias	33	1	0	0	0	1	1	0	0	0	1	0	3	appartment	yes	1	0	1	0		0	0	0	0	0	1	no	basic needs	1	1	0	0		0	0	0	0	0	0	0	0	1
yes	gforms	60to69	female	ES	Comunitat Valenciana	10	Valencia/València	46	1	0	0	1	0	0	1	0	0	1	0	4	single_family	yes	1	0	1	0			0	0	0	0	0	no	basic needs	1	0	0	0		0	0	0	0	0	0	1	0	1
yes	gforms	60to69	female	ES	Castilla y León	7	Salamanca	37	0	0	0	0	0	0	1	0	0	1	0	2	single_family	yes	1	0	1	0		0	0	0	0	0	0	no	work	1	0	0	0		0	0	0	0	0	0	0	0	1
yes	gforms	40to49	female	ES	Comunitat Valenciana	10	Valencia/València	46	0	1	0	0	1	0	0	0	0	1	0	4	appartment	no	1	0	1	0		0	0	0	0	0	0	yes	work	1	0	0	1		0	0	0	0	0	0	0	0	0
yes	gforms	18to20	female	ES	Comunitat Valenciana	10	Valencia/València	46	0	0	1	0	0	1	0	0	0	1	0	4	single_family	yes	1	0	0	0			0	0	0	0	1	yes	basic needs	1	0	0	0		0	0	0	0	0	1	0	0	1
yes	gforms	40to49	female	ES	Madrid, Comunidad de	13	Madrid	28	0	0	0	0	1	0	0	0	0	1	0	5more	appartment	no	1	0	0	0		0	0	0	0	0	1	no	medical	1	0	0	1		0	0	0	0	0	0	1	0	0
yes	gforms	30to39	female	ES	Comunitat Valenciana	10	Alicante/Alacant	3	0	0	0	1	0	0	0	0	0	1	0	1	appartment	yes	1	0	0	0			0	0	0	0	1	no	basic needs	1	0	0	0		0	0	0	0	0	0	0	0	1
yes	gforms	21to29	female	ES	Cataluña	9	Barcelona	8	0	0	1	1	0	0	0	0	0	1	0	5more	appartment	yes	1	0	0	0		0	0	1	0	0	1	no	basic needs	1	0	0	0		0	0	0	0	0	1	0	0	1
yes	gforms	40to49	male	ES	Andalucía	1	Sevilla	41	1	0	0	0	1	0	0	0	0	1	0	4	appartment	no	1	0	1	0			0	0	0	0	0	no	basic needs	1	0	0	0		0	1	0	0	0	1	0	0	1
yes	gforms	50to59	female	ES	Comunitat Valenciana	10	Valencia/València	46	0	0	0	0	0	1	1	0	0	1	0	2	appartment	yes	1	0	1	0		0	0	0	0	0	1	no	work	1	0	0	0		0	0	1	0	0	0	0	0	1
yes	gforms	60to69	male	ES	Comunitat Valenciana	10	Valencia/València	46	0	0	0	0	0	0	1	0	0	1	0	2	appartment	yes	1	0	0	0		1	0	0	0	0	0	no	work	1	0	0	0		0	0	0	0	0	0	1	0	1
yes	gforms	30to39	male	ES	Comunitat Valenciana	10	Alicante/Alacant	3	0	0	0	1	0	0	1	0	0	1	0	4	single_family	yes	1	0	1	0		0	0	0	0	0	0	no	work	1	0	0	0		0	0	1	0	0	0	0	0	0
yes	gforms	30to39	male	ES	Comunitat Valenciana	10	Valencia/València	46	0	0	0	1	0	0	0	0	0	1	0	1	appartment	yes	1	0	0	0		0	0	0	0	0	1	no	basic needs	1	0	0	0		0	0	0	0	0	0	0	0	1
yes	gforms	70to79	female	ES	Comunitat Valenciana	10	Valencia/València	46	0	0	0	0	0	0	0	1	0	1	0	1	appartment	yes	1	0	1	0			0	0	0	0	1	yes	medical	1	1	0	1		1	0	1	0	0	0	1	0	1
yes	gforms	21to29	male	ES	Comunitat Valenciana	10	Alicante/Alacant	3	0	0	1	0	0	1	1	0	0	1	0	4	single_family	yes	1	0	0	0			0	0	0	0	1	no	basic needs	1	0	0	0		0	0	0	0	0	0	0	0	1
yes	gforms	40to49	male	ES	Comunitat Valenciana	10	Valencia/València	46	0	0	0	0	1	0	0	0	0	1	0	1	single_family	yes	1	0	0	0		0	0	0	0	0	1	no	basic needs	1	0	0	0		0	0	0	0	0	0	0	0	1
yes	gforms	50to59	female	ES	Comunitat Valenciana	10	Valencia/València	46	0	1	0	0	0	1	0	0	0	1	0	3	appartment	no	1	0	1	0			0	0	0	0	1	no	work	1	0	0	0		0	0	0	0	0	0	0	0	1
yes	gforms	40to49	female	ES	Comunitat Valenciana	10	Valencia/València	46	0	0	0	0	1	0	0	0	0	1	0	2	appartment	no	1	0	0	0		0	0	0	1	0	0	no	stayed home	1	0	0	0		0	0	0	0	0	0	0	1	0
yes	survey123	70to79	female	ES	Murcia, Región de	14	Murcia	30	0	0	0	1	0	0	0	0	0	1	0	2	appartment	yes	1	0	0	0		0	0	0	1	0	0	yes	stayed home	1	0	0	0		0	0	0	0	0	0	0	1	0
yes	gforms	21to29	female	ES	Madrid, Comunidad de	13	Madrid	28	0	0	0	0	0	0	1	0	0	1	0	3	single_family	yes	1	0	1	0			0	0	0	0	0	no	basic needs	1	0	0	0		0	1	0	0	0	1	0	0	1
yes	gforms	60to69	female	ES	Comunitat Valenciana	10	Alicante/Alacant	3	0	0	0	0	0	0	1	0	0	1	0	2	appartment	yes	1	0	0	0		0	0	0	0	0	1		basic needs	1	0	0	0		0	0	0	0	0	0	1	0	1
yes	gforms	21to29	female	ES	Comunitat Valenciana	10	Alicante/Alacant	3	0	0	1	0	0	1	0	0	1	1	0	5more	single_family	yes	1	0	0	0		0	0	0	0	0	1	no	other	1	0	0	0		0	0	0	0	0	0	0	0	0
yes	gforms	50to59	male	ES	Balears, Illes	4	Balears, Illes	7	0	0	0	0	0	1	0	0	0	1	0	1	appartment	yes	1	0	1	0		0	0	0	0	0	0	no	work	1	1	0	0		0	0	0	0	0	0	0	0	1
yes	gforms	50to59	male	ES	Comunitat Valenciana	10	Valencia/València	46										0	1	1	appartment	yes	1	0	1	0		0	0	0	0	0	0	no	work	1	0	1	0		0	0	0	0	0	0	0	0	1
yes	gforms	70to79	male	ES	Madrid, Comunidad de	13	Madrid	28	0	0	1	0	0	0	0	1	0	1	0	4	single_family	yes	1	0	0	0		0	0	0	0	0	1	no	medical	1	0	0	0		1	0	0	1	0	0	1	0	0
yes	gforms	30to39	female	ES	Comunitat Valenciana	10	Alicante/Alacant	3	1	0	0	1	1	0	0	0	0	1	0	4	appartment	yes	1	0	1	0		0	0	0	0	0	0	no	basic needs	1	0	0	0		0	0	0	0	0	0	0	0	1
yes	gforms	50to59	male	ES	Comunitat Valenciana	10	Alicante/Alacant	3	0	0	0	0	0	0	1	0	0	1	0	2	single_family	no	1	0	1	0		0	0	0	0	0	0	no	basic needs	1	1	0	0		0	0	0	1	0	0	0	0	1
yes	gforms	40to49	female	ES	Comunitat Valenciana	10	Valencia/València	46	1	1	0	0	1	0	0	0	0	1	0	5more	single_family	yes	1	0	1	0			0	0	0	0	0	no	basic needs	1	0	0	0		0	0	0	0	0	0	0	0	1
yes	gforms	40to49	male	ES	Comunitat Valenciana	10	Valencia/València	46	0	1	0	0	1	0	0	0	0	1	0	4	appartment	yes	1	0	0	0		0	0	0	0	0	1	no	basic needs	1	0	0	0		0	0	0	0	0	0	0	0	1
yes	gforms	50to59	female	ES	Comunitat Valenciana	10	Alicante/Alacant	3	0	0	0	0	0	1	1	0	1	1	0	3	single_family	yes	1	0	1	0		0	0	0	0	0	1	yes	work	1	0	1	0		0	1	0	0	0	1	1	0	0
yes	gforms	40to49	female	ES	Comunitat Valenciana	10	Valencia/València	46	0	1	0	0	1	0	0	0	0	1	0	4	appartment	yes	1	0	1	0		0	0	0	0	0	1	no	work	1	0	0	0		0	1	0	0	0	1	0	0	1
yes	survey123	30to39	female	ES	Andalucía	1	Sevilla	41	0	0	0	1	0	0	0	0	0	1	0	2	single_family	yes	1	0	1	0		0	0	0	0	0	1	no	work	1	1	1	0		0	0	0	0	0	0	1	0	1
yes	survey123	50to59	male	ES	Comunitat Valenciana	10	Valencia/València	46	1	0	0	0	1	0	0	0	0	1	0	3	appartment	yes	1	0	1	0		0	0	0	0	0	1	no	work	1	0	0	0		0	0	0	0	0	0	1	0	1
yes	gforms	60to69	female	ES	Comunitat Valenciana	10	Valencia/València	46	0	0	0	0	1	0	1	0	0	1	0	3	appartment	yes	1	0	1	0			0	0	0	0	1	yes	medical	1	0	0	0		0	0	1	0	0	0	1	0	1
yes	gforms	40to49	female	ES	Comunitat Valenciana	10	Alicante/Alacant	3	1	0	0	0	1	0	0	0	0	1	0	4	single_family	yes	1	0	1	0		0	0	0	0	0	0	no	basic needs	1	0	0	0		0	0	0	0	0	0	0	0	1
yes	gforms	50to59	female	ES	Madrid, Comunidad de	13	Madrid	28	0	1	0	0	0	1	0	0	0	1	0	3	appartment	yes	1	0	1	0		0	0	0	0	0	0	no	work	1	0	0	0		1	0	1	0	0	0	0	0	1
yes	gforms	40to49	male	ES	Comunitat Valenciana	10	Alicante/Alacant	3	1	0	0	0	0	0	0	0	0	1	0	2	appartment	yes	1	0	1	0		0	0	0	0	0	0	no	basic needs	1	0	0	0		0	0	0	0	0	0	0	0	1
yes	gforms	30to39	female	ES	Comunitat Valenciana	10	Valencia/València	46	0	0	0	1	0	0	0	0	0	1	0	2	single_family	no	1	0	0	0		0	0	0	0	0	1	yes	basic needs	1	0	0	0		0	0	0	0	0	0	0	0	1
yes	gforms	50to59	male	ES	Comunitat Valenciana	10	Valencia/València	46	0	1	0	0	0	1	0	0	0	1	0	4	appartment	yes	1	0	1	0		0	0	0	0	0	1	no	work	1	0	0	0		0	0	0	0	0	0	0	0	1
yes	gforms	50to59	male	ES	Comunitat Valenciana	10	Valencia/València	46	0	1	1	0	0	1	0	0	1	1	0	5more	appartment	yes	1	0	0	0		1	0	0	0	0	1	no	basic needs	1	1	0	0		0	0	0	1	0	0	1	0	1
yes	gforms	21to29	male	ES	Comunitat Valenciana	10	Valencia/València	46	0	0	1	0	0	0	0	0	0	1	0	2	appartment	no	1	0	1	0		0	0	0	0	0	1	no	basic needs	1	0	0	0		0	0	0	0	0	0	0	0	1
yes	gforms	30to39	female	ES	Cataluña	9	Barcelona	8	1	0	0	1	0	0	0	0	0	1	0	5more	appartment	no	1	0	0	1		0	0	0	0	0	0	no	work	1	1	0	0		0	0	0	0	0	0	1	0	1
yes	gforms	18to20	male	ES	Comunitat Valenciana	10	Valencia/València	46	0	0	0	1	0	0	0	0	0	1	0	3	single_family	yes	1	0	0	0		0	0	0	0	0	1	no	basic needs	1	0	0	0		0	0	0	0	0	0	1	0	1
yes	gforms	40to49	female	ES	Comunitat Valenciana	10	Alicante/Alacant	3	0	1	0	0	1	1	0	0	0	1	0	4	single_family	yes	1	0	1	0		0	0	0	0	0	1	no	medical	1	0	0	0		0	0	1	0	0	0	1	0	1
yes	gforms	50to59	male	ES	Murcia, Región de	14	Murcia	30	0	1	0	0	0	1	0	0	0	1	0	3	appartment	no	1	0	1	0		0	0	0	0	0	1	no	basic needs	1	1	0	0		0	0	0	0	0	0	0	0	1
yes	gforms	60to69	male	ES	Comunitat Valenciana	10	Valencia/València	46	0	1	1	0	0	1	1	0	0	1	0	4	appartment	yes	1	0	1	0		0	0	0	0	0	1	no	basic needs	1	0	1	0		0	0	0	0	0	1	0	0	1
yes	gforms	60to69	female	ES	Madrid, Comunidad de	13	Madrid	28	0	0	0	0	0	0	1	0	0	1	0	2	single_family	yes	1	0	1	0			0	0	0	0	0	no	basic needs	1	0	0	0		0	0	0	0	0	0	0	0	1
yes	gforms	40to49	female	ES	Comunitat Valenciana	10	Valencia/València	46	1	0	0	0	1	0	0	0	0	1	0	4	single_family	yes	1	0	1	0		0	0	0	0	0	0	no	medical	1	0	0	1		0	0	0	0	0	0	1	0	0
yes	gforms	30to39	male	ES	Comunitat Valenciana	10	Valencia/València	46	1	0	0	1	0	0	1	0	0	1	0	4	single_family	yes	1	0	1	0		0	0	0	0	0	0	no	basic needs	1	1	0	0		0	0	0	0	0	0	1	0	1
yes	gforms	40to49	male	ES	Comunitat Valenciana	10	Castellón/Castelló	12	1	0	0	0	1	0	0	0	0	1	0	4	appartment	yes	1	0	1	0		0	0	0	0	0	0	no	basic needs	1	1	0	0		0	0	0	0	0	0	1	0	1
yes	gforms	40to49	male	ES	Comunitat Valenciana	10	Alicante/Alacant	3	0	0	0	0	0	0	1	0	0	1	0	2	appartment	yes	1	0	1	0		0	0	0	0	0	0	no	work	1	1	0	0		0	0	0	0	0	0	1	0	1
yes	gforms	40to49	female	ES	Balears, Illes	4	Balears, Illes	7	0	1	0	0	0	1	0	0	0	1	0	3	appartment	yes	1	0	0	0		0	0	0	0	0	1	yes	medical	1	1	0	1		0	1	0	0	0	1	1	0	1
yes	gforms	60to69	female	ES	Comunitat Valenciana	10	Alicante/Alacant	3	0	0	1	0	0	0	1	0	0	1	0	2	single_family	yes	1	0	0	0			0	0	0	0	1	no	basic needs	1	1	0	0		0	0	0	1	0	0	0	0	0
yes	gforms	40to49	female	ES	Comunitat Valenciana	10	Alicante/Alacant	3	1	1	0	0	1	0	0	0	0	1	0	4	appartment	yes	1	0	1	0		0	0	0	0	0	0	no	basic needs	1	0	0	0		0	0	0	0	0	0	0	0	1
yes	gforms	30to39	female	ES	Comunitat Valenciana	10	Valencia/València	46	0	0	0	0	0	1	0	0	0	1	0	2	appartment	yes	1	0	1	0		0	0	0	0	0	0	no	work	1	0	0	0		0	0	1	0	0	0	0	0	1
yes	gforms	21to29	female	ES	Canarias	5	Palmas, Las	35	0	0	1	0	0	0	0	0	0	1	0	2	single_family	yes	1	0	1	0		0	0	0	0	0	0	no	work	1	0	0	0		0	0	0	0	0	0	1	0	1
yes	gforms	50to59	female	ES	Comunitat Valenciana	10	Castellón/Castelló	12	0	0	1	0	0	1	0	0	1	1	0	4	other	no	1	0	0	0		0	0	0	0	0	1	no	basic needs	1	1	1	0		0	0	0	0	0	0	1	0	1
yes	gforms	40to49	female	ES	Comunitat Valenciana	10	Alicante/Alacant	3	0	1	0	0	0	0	0	0	0	1	0	2	appartment	yes	1	0	0	0		0	0	0	0	0	1	no	basic needs	1	0	0	0		0	1	0	0	0	1	1	0	1
yes	gforms	30to39	male	ES	Comunitat Valenciana	10	Alicante/Alacant	3	1	0	0	1	0	0	0	0	0	1	0	3	single_family	yes	1	0	1	0		0	0	0	0	0	0	no	work	1	1	0	0		0	1	0	0	0	1	1	0	1
yes	gforms	50to59	male	ES	Comunitat Valenciana	10	Valencia/València	46	0	1	0	0	0	1	0	0	0	1	0	3	single_family	yes	1	0	1	0		0	0	0	0	0	0	no	work	1	1	1	0		0	0	0	0	0	0	1	0	1
yes	gforms	50to59	male	ES	Madrid, Comunidad de	13	Madrid	28	0	0	0	0	0	1	1	0	0	1	0	2	appartment	yes	1	0	1	0			0	0	0	0	1	no	medical	1	0	0	0		0	0	1	0	0	0	0	0	1
yes	gforms	40to49	female	ES	Comunitat Valenciana	10	Valencia/València	46	0	1	0	0	1	0	1	0	0	1	0	3	appartment	no	1	0	0	0		0	0	1	0	0	0	yes	medical	1	0	0	0		0	0	1	0	0	0	0	0	1
yes	gforms	18to20	female	ES	Comunitat Valenciana	10	Alicante/Alacant	3	0	1	1	0	0	1	0	0	0	1	0	3	appartment	yes	1	0	0	0		0	0	0	0	0	1	yes	other	1	0	0	0		0	1	0	0	0	1	0	0	0
yes	survey123	40to49	female	ES	Comunitat Valenciana	10	Valencia/València	46	1	1	0	0	1	1	0	0	0	1	0	4	appartment	yes	1	0	0	0		0	0	0	0	0	1	no	basic needs	1	1	0	0		0	1	0	0	0	1	0	0	1
yes	gforms	60to69	male	ES	Comunitat Valenciana	10	Valencia/València	46										0	1	1	single_family	yes	1	0	1	0		0	0	0	0	0	0	no	medical	1	0	0	0		1	0	0	0	0	0	0	0	1
yes	gforms	40to49	male	ES	Comunitat Valenciana	10	Valencia/València	46	0	1	0	0	1	0	0	0	0	1	0	4	appartment	yes	1	0	0	0		0	0	0	0	0	1	no	basic needs	1	0	0	0		0	0	0	0	0	0	1	0	1
yes	gforms	40to49	male	ES	Castilla y León	7	Salamanca	37	0	0	0	0	1	0	0	0	0	1	0	1	appartment	yes	1	0	1	0			0	0	0	0	0	no	work	1	0	0	0		0	0	0	0	0	0	0	0	1
yes	gforms	21to29	male	ES	Comunitat Valenciana	10	Castellón/Castelló	12	0	0	1	0	0	1	0	0	0	1	0	2	single_family	yes	1	0	0	0		0	0	0	0	0	1	no	basic needs	1	1	0	0		0	0	0	0	0	0	0	0	1
yes	gforms	21to29	male	ES	Madrid, Comunidad de	13	Madrid	28	0	0	1	0	0	0	1	0	0	1	0	3	single_family	yes	1	0	0	0			0	0	0	0	1	no	work	1	0	0	0		0	0	0	0	0	0	0	0	1
yes	gforms	60to69	female	ES	Castilla-La Mancha	8	Albacete	2	0	0	0	0	0	0	1	0	0	1	0	2	appartment	yes	1	0	0	0		0	0	0	1	0	0	no	stayed home	1	0	0	0		0	0	0	0	0	0	0	1	0
yes	gforms	40to49	male	ES	Comunitat Valenciana	10	Alicante/Alacant	3	1	0	0	0	1	0	0	0	0	1	0	3	appartment	yes	1	0	1	0		0	0	0	0	0	0	no	work	1	0	0	0		0	0	0	0	0	0	1	0	1
yes	survey123	50to59	female	ES	Comunitat Valenciana	10	Valencia/València	46	0	0	1	0	0	0	1	0	0	1	0	3	single_family	yes	1	0	1	0		0	0	0	0	0	1	no	medical	1	0	0	0		1	1	0	0	0	1	0	0	1
yes	gforms	40to49	female	ES	Andalucía	1	Málaga	29	0	1	0	0	1	0	0	0	0	1	0	4	single_family	no	1	0	1	0		0	0	0	0	0	0	no	work	1	0	0	0		0	1	0	0	0	1	0	0	1
yes	gforms	40to49	male	ES	Castilla-La Mancha	8	Cuenca	16	0	1	0	0	1	0	0	0	0	1	0	4	appartment	no	1	0	0	0		0	0	0	0	0	1	no	work	1	1	1	0		0	0	0	0	0	0	1	0	1
yes	gforms	50to59	male	ES	Comunitat Valenciana	10	Valencia/València	46	0	0	0	0	0	1	0	0	0	1	0	1	appartment	yes	1	0	0	0		0	0	0	0	0	1	no	basic needs	1	0	0	0		0	0	0	0	0	0	0	0	1
yes	gforms	30to39	male	ES	Comunitat Valenciana	10	Alicante/Alacant	3	0	0	0	1	0	0	0	0	0	1	0	3	appartment	yes	1	0	1	0		0	0	0	0	0	1	yes	medical	1	0	0	0		1	0	1	0	0	0	1	0	1
yes	gforms	30to39	female	ES	Comunitat Valenciana	10	Alicante/Alacant	3	1	0	0	1	0	0	0	0	0	1	0	3	appartment	no	1	0	1	0		0	0	0	0	0	1	no	basic needs	1	1	1	0		0	0	0	1	0	0	0	0	1
yes	gforms	40to49	female	ES	Asturias, Principado de	3	Asturias	33	0	0	0	1	0	0	0	0	0	1	0	2	appartment	no	1	0	0	0		0	0	0	0	0	1	no	basic needs	1	0	0	0		0	0	0	0	0	0	0	0	1
yes	gforms	40to49	female	ES	Comunitat Valenciana	10	Alicante/Alacant	3	1	1	0	0	1	1	0	0	0	1	0	4	appartment	no	1	0	0	0		0	0	0	0	0	1	no	basic needs	1	1	1	0		0	0	0	0	0	0	1	0	1
yes	gforms	40to49	female	ES	Extremadura	11	Badajoz	6	1	0	0	0	1	0	0	0	0	1	0	4	single_family	no	1	0	1	0		0	0	0	0	0	0	no	basic needs	1	0	0	0		0	0	0	0	0	0	0	0	1
yes	gforms	40to49	female	ES	Balears, Illes	4	Balears, Illes	7	1	0	0	0	1	0	0	0	0	1	0	3	single_family	no	1	0	1	0		0	0	0	0	0	0	no	work	1	0	0	0		0	0	0	0	0	0	0	0	1
yes	gforms	30to39	male	ES	Cataluña	9	Barcelona	8	1	0	0	1	0	0	0	0	0	1	0	4	appartment	no	1	0	0	0		0	0	0	0	0	1	no	basic needs	1	1	1	0		0	0	0	0	0	0	0	0	1
yes	gforms	50to59	male	ES	Comunitat Valenciana	10	Valencia/València	46	0	0	0	0	0	1	0	0	0	1	0	1	appartment	yes	1	0	1	0		0	0	0	0	0	0	no	work	1	1	0	0		0	0	0	0	0	0	1	0	1
yes	gforms	50to59	female	ES	Comunitat Valenciana	10	Alicante/Alacant	3	0	1	0	0	0	1	0	0	0	1	0	4	single_family	yes	1	0	1	0		0	0	0	0	0	0	no	basic needs	1	1	0	0		0	1	0	0	0	1	1	0	1
yes	gforms	40to49	female	ES	Cantabria	6	Cantabria	39	1	0	0	0	1	1	0	0	0	1	0	3	appartment	yes	1	0	0	0		0	0	0	0	0	1	yes	basic needs	1	1	0	0		0	0	0	1	0	0	1	0	1
yes	gforms	40to49	female	ES	Comunitat Valenciana	10	Alicante/Alacant	3	0	0	0	0	1	0	0	0	0	1	0	4	single_family	yes	1	0	1	0		0	0	0	0	0	0	no	basic needs	1	0	0	0		0	0	0	0	0	0	0	0	1
yes	gforms	50to59	female	ES	Comunitat Valenciana	10	Castellón/Castelló	12	0	0	0	0	0	1	0	0	0	1	0	2	appartment	yes	1	0	0	0		0	0	0	1	0	0	no	stayed home	1	0	0	0		0	0	0	0	0	0	0	1	0
yes	gforms	50to59	female	ES	Comunitat Valenciana	10	Valencia/València	46	0	0	0	0	0	1	0	0	0	1	0	2	appartment	yes	1	0	1	0		0	0	0	0	0	1	no	work	1	0	0	0		0	0	0	0	0	0	1	0	1
yes	gforms	30to39	male	ES	Comunitat Valenciana	10	Alicante/Alacant	3	0	1	0	1	0	0	0	0	0	1	0	3	single_family	no	1	0	1	0		0	0	0	0	0	0	no	basic needs	1	0	0	0		0	0	0	0	0	0	0	0	1
yes	gforms	60to69	female	ES	Comunitat Valenciana	10	Valencia/València	46	0	0	0	0	0	0	1	0	0	1	0	1	single_family	yes	1	0	1	0		0	0	0	0	0	0	no	medical	1	0	1	1		0	0	0	0	0	0	1	0	1
yes	gforms	50to59	male	ES	Comunitat Valenciana	10	Valencia/València	46	0	1	1	0	0	1	0	0	0	1	0	4	appartment	no	1	0	0	0		0	0	0	0	0	1	no	work	1	0	0	0		0	0	0	0	0	0	1	0	1
yes	gforms	40to49	male	ES	Castilla y León	7	Valladolid	47	1	1	0	0	0	1	0	0	0	1	0	4	appartment	no	1	0	1	0		0	0	0	0	0	0	no	medical	1	0	0	0		0	0	1	0	0	0	0	0	0
yes	gforms	50to59	female	ES	Comunitat Valenciana	10	Alicante/Alacant	3	0	0	1	0	0	0	0	0	0	1	0	2	appartment	yes	1	0	0	0			0	0	0	0	1	no	basic needs	1	0	0	0		0	0	0	0	0	0	0	0	1
yes	gforms	60to69	female	ES	Cataluña	9	Tarragona	43	0	0	0	0	0	0	1	0	0	1	0	2	single_family	yes	1	0	1	0		0	0	0	0	0	0	yes	basic needs	1	1	0	0		0	1	0	0	0	1	0	0	1
yes	gforms	30to39	female	ES	Comunitat Valenciana	10	Valencia/València	46	1	0	0	1	0	0	0	0	0	1	0	3	single_family	yes	1	0	1	0		0	0	0	0	0	0	no	work	1	0	0	0		1	0	0	0	0	0	0	0	1
yes	gforms	40to49	male	ES	Galicia	12	Coruña, A	15	1	0	0	0	1	0	0	0	0	1	0	3	appartment	yes	1	0	1	0		0	0	0	0	0	1	no	work	1	0	0	0		0	0	0	0	0	0	0	0	1
yes	gforms	21to29	female	ES	Comunitat Valenciana	10	Valencia/València	46	0	0	0	0	0	1	0	0	0	1	0	3	appartment	no	1	0	1	0		0	0	0	0	0	0	yes	work	1	0	0	0		0	0	0	0	0	0	0	0	0
yes	gforms	50to59	male	ES	Comunitat Valenciana	10	Valencia/València	46	1	0	0	0	1	0	0	0	0	1	0	3	appartment	no	1	0	1	0		0	0	0	0	0	0	no	work	1	1	0	0		0	0	0	0	0	0	0	0	1
yes	gforms	50to59	female	ES	Comunitat Valenciana	10	Valencia/València	46	0	0	0	0	0	0	0	1	0	1	0	2	appartment	no	1	0	0	0		0	0	0	1	0	0	no	stayed home	1	0	0	0		0	0	0	0	0	0	0	1	0
yes	gforms	30to39	female	ES	Comunitat Valenciana	10	Castellón/Castelló	12	1	0	0	1	1	0	0	0	0	1	0	3	appartment	yes	1	0	1	0		0	0	0	0	0	1	no	medical	1	0	0	0		1	0	0	0	0	0	1	0	1
yes	gforms	40to49	female	ES	Cataluña	9	Barcelona	8	0	0	0	0	1	0	0	0	0	1	0	1	appartment	yes	1	0	1	1		0	0	0	0	0	0	no	medical	1	0	0	0		0	0	1	0	0	0	0	0	1
yes	gforms	40to49	male	ES	Comunitat Valenciana	10	Valencia/València	46	0	1	0	0	1	0	0	0	0	1	0	3	appartment	yes	1	0	1	0		0	0	0	0	0	1	no	work	1	1	0	0		0	0	0	0	0	0	1	0	1
yes	gforms	40to49	female	ES	Comunitat Valenciana	10	Castellón/Castelló	12	1	1	0	0	1	0	0	0	0	1	0	4	appartment	no	1	0	1	0		0	0	0	0	0	1	no	work	1	0	0	0		0	0	0	0	0	0	1	0	1
yes	survey123	30to39	male	ES	Comunitat Valenciana	10	Castellón/Castelló	12	1	0	0	1	0	0	0	0	0	1	0	4	appartment	yes	1	0	1	0		0	0	0	0	0	0	no	basic needs	1	0	0	0		0	0	0	0	0	0	1	0	1
yes	gforms	40to49	female	ES	Comunitat Valenciana	10	Alicante/Alacant	3	0	1	0	0	1	0	0	0	0	1	0	4	appartment	yes	1	0	1	0			0	0	0	0	1	no	work	1	0	0	0		0	0	0	0	0	0	1	0	1
yes	gforms	50to59	female	ES	Comunitat Valenciana	10	Alicante/Alacant	3	0	0	0	0	0	1	0	0	1	1	0	2	appartment	no	1	0	0	1		0	0	0	0	0	0	no	medical	1	0	0	0		1	0	0	0	0	0	0	0	0
yes	gforms	60to69	female	ES	Comunitat Valenciana	10	Valencia/València	46	0	0	1	0	0	0	1	1	0	1	0	3	single_family	yes	1	0	0	0		0	0	0	0	0	1	no	basic needs	1	0	0	0		0	0	0	0	0	0	0	0	1
yes	gforms	60to69	male	ES	País Vasco	16	Gipuzkoa	20	0	0	0	0	0	0	1	0	0	1	0	2	appartment	no	1	0	0	0			0	0	0	0	1	no	basic needs	1	1	0	0		0	0	0	0	0	0	0	0	1
yes	gforms	30to39	male	ES	Murcia, Región de	14	Murcia	30	0	0	1	1	0	0	0	0	1	1	0	4	single_family	yes	1	0	1	0		0	0	0	0	0	1	yes	work	1	0	1	0		0	0	0	0	0	0	0	0	1
yes	gforms	21to29	female	ES	Comunitat Valenciana	10	Alicante/Alacant	3	0	0	1	0	0	0	0	0	0	1	0	2	appartment	yes	1	0	0	1		0	0	0	0	0	0	no	medical	1	0	0	0		0	0	1	0	0	0	0	0	0
yes	gforms	40to49	female	ES	Comunitat Valenciana	10	Alicante/Alacant	3	0	0	1	0	1	0	0	0	0	1	0	2	other	no	1	0	0	0		0	0	0	0	0	1	no	basic needs	1	1	0	0		0	0	0	0	0	0	1	0	1
yes	gforms	40to49	male	ES	Andalucía	1	Cádiz	11	1	0	0	0	1	0	0	0	0	1	0	4	appartment	yes	1	0	0	0		0	0	0	0	0	1	no	basic needs	1	0	0	0		0	0	0	0	0	0	0	0	1
yes	gforms	40to49	female	ES	Comunitat Valenciana	10	Castellón/Castelló	12	0	0	0	1	0	0	0	0	0	1	0	2	single_family	yes	1	1	0	0		0	0	0	0	0	0	no	basic needs	1	0	1	0		0	0	0	0	0	0	1	0	1
yes	gforms	30to39	female	ES	Comunitat Valenciana	10	Valencia/València	46	1	0	0	0	0	0	0	0	0	1	0	4	single_family	yes	1	0	1	0		0	0	0	0	0	0	no	basic needs	1	0	0	0		0	0	0	0	0	0	0	0	1
yes	gforms	60to69	male	ES	Murcia, Región de	14	Murcia	30	0	0	0	1	0	0	1	0	0	1	0	3	appartment	yes	1	0	1	0		0	0	0	0	0	1	no	work	1	1	0	0		0	0	0	0	0	0	1	0	1
yes	gforms	60to69	male	ES	Comunitat Valenciana	10	Valencia/València	46	0	0	0	0	0	0	0	1	0	1	0	2	appartment	no	1	0	0	0		0	0	0	0	0	1	no	medical	1	1	0	0		0	1	1	1	0	1	1	0	1
yes	gforms	40to49	male	ES	Comunitat Valenciana	10	Alicante/Alacant	3	0	0	0	0	1	1	0	0	1	1	0	4	single_family	yes	1	0	0	0		0	0	0	1	0	0	yes	stayed home	1	0	0	0		0	0	0	0	0	0	0	1	0
yes	gforms	30to39	female	ES	Comunitat Valenciana	10	Alicante/Alacant	3	1	0	1	0	0	0	0	0	0	1	0	3	single_family	yes	1	0	1	0		0	0	0	0	0	0	yes	basic needs	1	0	0	0		0	0	0	0	0	0	0	0	1
yes	gforms	60to69	female	ES	Cataluña	9	Barcelona	8	0	0	0	0	0	0	1	0	0	1	0	2	appartment	yes	1	0	1	0		0	0	0	0	0	0	yes	work	1	0	1	0		0	0	0	0	0	0	1	0	1
yes	gforms	30to39	male	ES	Comunitat Valenciana	10	Valencia/València	46	0	0	0	1	0	0	0	0	0	1	0	2	appartment	no	1	0	0	0		0	0	0	0	0	1	no	work	1	0	0	0		0	0	0	0	0	0	0	0	0
yes	gforms	70to79	female	ES	Madrid, Comunidad de	13	Madrid	28	0	0	0	0	0	0	0	1	0	1	0	3	appartment	yes	1	0	0	0		0	0	0	1	0	0	no	stayed home	1	0	0	0		0	0	0	0	0	0	0	1	0
yes	gforms	50to59	female	ES	Comunitat Valenciana	10	Valencia/València	46	0	1	0	0	0	0	0	0	0	1	0	2	appartment	no	1	0	1	0		0	0	0	0	0	0	no	basic needs	1	0	0	0		0	1	0	0	0	1	0	0	1
yes	gforms	60to69	male	ES	Comunitat Valenciana	10	Valencia/València	46	0	0	0	0	0	0	1	0	0	1	0	2	appartment	yes	1	0	0	0		0	0	0	0	0	1	no	basic needs	1	0	0	0		0	0	0	0	0	0	1	0	1
yes	gforms	60to69	male	ES	Comunitat Valenciana	10	Castellón/Castelló	12	0	0	0	0	0	0	1	0	1	1	0	3	appartment	yes	1	0	0	0		0	0	0	0	0	1	no	basic needs	1	0	1	0		0	0	0	0	0	0	0	0	1
yes	gforms	30to39	female	ES	Comunitat Valenciana	10	Valencia/València	46	1	0	0	0	0	0	0	0	0	1	0	5more	single_family	yes	1	0	1	0		0	0	0	0	0	1	no	basic needs	1	0	0	0		0	0	0	0	0	0	0	0	1
yes	gforms	30to39	male	ES	Galicia	12	Coruña, A	15	1	0	0	1	0	0	0	0	0	1	0	3	appartment	no	1	0	1	0		0	0	0	0	0	1	no	basic needs	1	0	0	0		0	0	0	0	0	0	0	0	1
yes	gforms	40to49	female	ES	Comunitat Valenciana	10	Castellón/Castelló	12	0	0	0	0	1	0	0	0	0	1	0	2	single_family	yes	1	0	0	0		0	0	0	1	0	0	no	stayed home	1	0	0	0		0	0	0	0	0	0	0	1	0
yes	gforms	30to39	female	ES	Comunitat Valenciana	10	Valencia/València	46	1	0	0	1	1	0	0	0	0	1	0	4	single_family	no	1	0	1	0		0	0	0	0	0	1	no	basic needs	1	0	0	0		0	0	0	0	0	0	0	0	1
yes	gforms	21to29	male	ES	Comunitat Valenciana	10	Alicante/Alacant	3	0	0	0	0	0	1	0	0	0	1	0	4	appartment	yes	1	0	0	0		0	0	0	0	0	1	no	other	1	0	1	0		0	0	0	0	0	1	0	0	0
yes	gforms	50to59	female	ES	Comunitat Valenciana	10	Valencia/València	46	0	0	0	0	0	1	0	0	0	1	0	2	appartment	no	1	0	0	0		0	0	0	0	0	1	no	basic needs	1	1	0	0		0	0	0	1	0	1	1	0	1
yes	gforms	60to69	male	ES	Comunitat Valenciana	10	Valencia/València	46	0	0	0	0	0	0	1	0	0	1	0	2	single_family	yes	1	0	1	0		0	0	0	0	0	1	no	basic needs	1	1	1	0		0	0	0	0	0	0	1	0	1
yes	gforms	40to49	male	ES	Comunitat Valenciana	10	Valencia/València	46	0	1	0	0	0	0	0	0	0	1	0	3	appartment	yes	1	0	1	0		0	0	0	0	0	1	yes	work	1	1	0	0		0	1	0	0	0	1	0	0	1
yes	gforms	50to59	female	ES	Comunitat Valenciana	10	Valencia/València	46	0	0	0	0	0	1	0	0	0	1	0	2	appartment	yes	1	0	0	0		0	0	0	0	0	1	no	basic needs	1	0	0	0		0	1	0	0	0	1	1	0	1
yes	gforms	50to59	female	ES	Comunitat Valenciana	10	Valencia/València	46	0	0	0	0	0	1	0	0	0	1	0	2	appartment	yes	1	0	0	0		0	0	0	1	0	0	no	stayed home	1	0	0	0		0	0	0	0	0	0	0	1	0
yes	gforms	60to69	female	ES	Andalucía	1	Jaén	23	0	0	0	0	0	0	1	0	0	1	0	1	appartment	yes	1	0	0	0		0	0	0	0	0	1	no	basic needs	1	1	0	0		0	0	0	0	0	0	0	0	1
yes	gforms	60to69	male	ES	Cataluña	9	Barcelona	8	0	0	0	1	0	0	1	0	0	1	0	3	appartment	yes	1	0	0	0		0	0	0	1	0	0	no	stayed home	1	0	0	0		0	0	0	0	0	0	0	1	0
yes	gforms	50to59	female	ES	Castilla-La Mancha	8	Albacete	2	0	0	1	0	0	1	0	0	0	1	0	3	appartment	yes	1	0	0	0		0	0	0	0	0	1	no	other	1	0	0	0		0	0	0	0	0	0	0	0	0
yes	gforms	40to49	female	ES	Balears, Illes	4	Balears, Illes	7	0	1	0	0	0	1	0	0	0	1	0	3	single_family	yes	1	0	1	0		0	0	0	0	0	1	yes	basic needs	1	0	0	0		0	0	0	0	0	0	0	0	1
yes	gforms	50to59	male	ES	Comunitat Valenciana	10	Castellón/Castelló	12	0	0	1	0	0	1	0	0	0	1	0	3	single_family	no	1	0	0	0		0	0	0	0	0	1	no	basic needs	1	0	1	0		0	0	0	0	0	0	1	0	1
yes	gforms	60to69	female	ES	Madrid, Comunidad de	13	Madrid	28	0	1	0	0	0	0	0	0	0	1	0	2	appartment	yes	1	0	1	0			0	0	0	0	1	no	basic needs	1	0	0	0		0	1	0	0	0	1	1	0	1
yes	gforms	30to39	male	ES	Comunitat Valenciana	10	Valencia/València	46	0	0	0	1	0	0	0	0	0	1	0	2	appartment	yes	1	0	1	0		0	0	0	0	0	0	yes	work	1	0	0	0		1	0	0	0	0	0	1	0	1
yes	gforms	50to59	male	ES	Madrid, Comunidad de	13	Madrid	28	0	1	1	0	0	1	0	0	0	1	0	4	single_family	yes	1	0	1	0		0	0	0	0	0	0	no	basic needs	1	0	0	0		0	0	0	0	0	0	1	0	1
yes	gforms	40to49	female	ES	Madrid, Comunidad de	13	Madrid	28	0	1	0	0	0	1	0	0	0	1	0	3	appartment	yes	1	0	1	0		0	0	0	0	0	0	yes	basic needs	1	0	0	0		0	0	0	0	0	0	1	0	1
yes	gforms	40to49	male	ES	Comunitat Valenciana	10	Valencia/València	46	1	0	0	0	0	0	1	0	0	1	0	5more	single_family	no	1	0	1	0		0	0	0	0	0	0	no	work	1	0	0	0		0	0	0	0	0	0	0	0	1
yes	gforms	40to49	male	ES	Comunitat Valenciana	10	Valencia/València	46	0	1	0	0	0	0	0	0	0	1	0	4	appartment	yes	1	0	1	0		0	0	0	0	0	0	no	work	1	0	0	0		0	1	0	0	0	1	0	0	1
yes	gforms	21to29	female	ES	Cataluña	9	Barcelona	8	0	0	0	0	0	1	0	0	0	1	0	2	appartment	yes	1	0	0	0		0	0	0	1	0	0	no	stayed home	1	0	0	0		0	0	0	0	0	0	0	1	0
yes	gforms	40to49	female	ES	Balears, Illes	4	Balears, Illes	7	0	0	0	0	1	0	0	0	0	1	0	2	appartment	yes	1	0	1	0		0	0	0	0	0	1	no	work	1	1	0	0		0	1	0	0	0	1	1	0	1
yes	gforms	50to59	female	ES	Madrid, Comunidad de	13	Madrid	28	0	0	0	0	0	1	0	0	0	1	0	2	appartment	yes	1	0	0	0			0	0	0	0	1	no	basic needs	1	0	0	0		0	0	0	0	0	0	1	0	1
yes	gforms	70to79	female	ES	Comunitat Valenciana	10	Valencia/València	46	0	0	0	0	0	0	0	1	0	1	0	2	appartment	yes	1	0	0	0		0	0	0	1	0	0	no	stayed home	1	0	0	0		0	0	0	0	0	0	0	1	0
yes	gforms	40to49	male	ES	Comunitat Valenciana	10	Alicante/Alacant	3	1	0	0	1	0	0	0	0	0	1	0	3	single_family	no	1	0	1	0		0	0	0	0	0	0	no	work	1	0	0	0		0	1	0	0	0	1	0	0	1
yes	gforms	50to59	male	ES	Comunitat Valenciana	10	Valencia/València	46	0	1	0	0	1	1	0	0	0	1	0	3	appartment	yes	1	0	1	0		0	0	0	0	0	1	no	basic needs	1	0	0	0		0	1	0	0	0	1	0	0	1
yes	survey123	50to59	male	ES	Comunitat Valenciana	10	Alicante/Alacant	3	0	0	0	0	0	1	0	0	0	1	0	1	appartment	yes	1	0	1	0		0	0	0	0	0	0	no	work	1	1	0	0		0	0	0	0	0	0	0	0	1
yes	gforms	21to29	female	ES	Madrid, Comunidad de	13	Madrid	28	0	0	1	0	0	0	1	0	0	1	0	3	appartment	yes	1	0	0	0		0	0	0	0	0	1	no	basic needs	1	0	0	0		0	0	0	0	0	0	0	0	1
yes	gforms	40to49	male	ES	Comunitat Valenciana	10	Valencia/València	46	0	1	0	0	1	0	0	0	0	1	0	4	appartment	yes	1	0	1	0		0	0	0	0	0	1	no	basic needs	1	1	0	0		0	1	0	0	0	1	1	0	1
yes	gforms	40to49	male	ES	Comunitat Valenciana	10	Alicante/Alacant	3	0	1	0	0	1	0	0	0	0	1	0	3	single_family	yes	1	0	1	0		0	0	0	0	0	1	no	medical	1	1	0	0		1	0	1	0	0	0	0	0	1
yes	gforms	30to39	male	ES	Comunitat Valenciana	10	Valencia/València	46	1	0	0	1	0	0	0	0	0	1	0	3	single_family	yes	1	0	0	1		0	0	0	0	0	0	yes	medical	1	0	0	0		1	0	1	0	0	0	1	0	1
yes	gforms	40to49	male	ES	Comunitat Valenciana	10	Alicante/Alacant	3	1	0	0	1	0	0	0	0	0	1	0	4	appartment	yes	1	0	1	0		0	0	0	0	0	0	no	basic needs	1	0	0	0		0	0	0	0	0	0	0	0	1
yes	gforms	50to59	male	ES	Comunitat Valenciana	10	Valencia/València	46	0	0	0	0	0	1	0	0	0	1	0	1	single_family	yes	1	0	0	0		0	0	0	0	0	1	no	basic needs	1	0	0	0		0	1	0	0	0	1	1	0	1
yes	gforms	40to49	male	ES	Comunitat Valenciana	10	Castellón/Castelló	12	0	0	0	0	0	0	1	0	0	1	0	2	appartment	yes	1	0	0	0		0	0	0	0	0	1	no	basic needs	1	1	0	0		0	0	0	0	0	0	0	0	1
yes	gforms	60to69	male	ES	Comunitat Valenciana	10	Valencia/València	46	0	0	0	0	0	0	1	0	0	1	0	2	single_family	yes	1	0	1	0		0	0	0	0	0	1	no	basic needs	1	1	0	0		0	0	0	0	0	0	1	0	1
yes	gforms	50to59	female	ES	Comunitat Valenciana	10	Alicante/Alacant	3	0	0	0	0	1	1	0	0	0	1	0	3	single_family	yes	1	0	1	0		0	0	0	0	0	1	yes	work	1	1	0	0		0	0	0	0	0	0	1	0	1
yes	gforms	60to69	female	ES	Comunitat Valenciana	10	Valencia/València	46										0	1	1	single_family	yes	1	0	1	0		0	0	0	0	0	0	no	medical	1	0	0	0		1	0	1	0	0	0	0	0	1
yes	gforms	60to69	female	ES	Andalucía	1	Granada	18	0	0	0	0	0	1	0	0	0	1	0	2	appartment	yes	1	0	0	0		0	0	0	0	0	1	no	basic needs	1	1	1	0		0	0	0	1	0	0	0	0	1
yes	gforms	50to59	male	ES	Comunitat Valenciana	10	Valencia/València	46	0	1	1	0	1	1	0	0	0	1	0	4	appartment	yes	1	1	1	0		0	0	1	0	0	1	no	work	1	1	1	0		0	1	0	0	0	1	0	0	1
yes	gforms	30to39	female	ES	Castilla-La Mancha	8	Albacete	2	1	0	0	1	1	0	0	0	0	1	0	5more	single_family	yes	1	0	1	0		0	0	0	0	0	0	yes	basic needs	1	0	0	0		0	0	0	0	0	0	0	0	1
yes	gforms	70to79	male	ES	Madrid, Comunidad de	13	Madrid	28	0	0	0	0	0	0	1	1	0	1	0	2	single_family	no	1	0	0	1		0	0	0	0	0	0	no	other	0									1
yes	gforms	60to69	male	ES	Comunitat Valenciana	10	Valencia/València	46	0	0	0	0	0	0	0	1	0	1	0	2	appartment	yes	1	0	0	0		0	0	0	0	0	1	no	basic needs	1	0	0	0		0	0	0	0	0	1	1	0	1
yes	gforms	60to69	female	ES	Murcia, Región de	14	Murcia	30	0	0	0	0	0	0	1	0	0	1	0	2	single_family	yes	1	0	1	0		0	0	0	0	0	0	no	basic needs	1	0	0	0		0	1	0	0	0	1	1	0	1
yes	gforms	70to79	male	ES	Cataluña	9	Barcelona	8	0	0	0	0	0	0	1	1	0	1	0	2	appartment	yes	1	0	0	0		0	0	0	0	0	1	yes	basic needs	1	0	0	0		0	0	0	1	0	0	1	0	1
yes	gforms	40to49	male	ES	Rioja, La	17	Rioja, La	26	0	0	0	0	1	0	0	0	0	1	0	1	appartment	yes	1	0	0	0		0	0	0	0	0	1	no	basic needs	1	0	0	0		0	0	0	0	0	0	0	0	1
yes	gforms	70to79	male	ES	Comunitat Valenciana	10	Castellón/Castelló	12	0	0	0	0	0	0	0	1	0	1	0	2	single_family	yes	1	0	0	0		0	0	0	0	0	1	no	basic needs	1	1	0	0		0	0	0	0	0	0	0	0	0
yes	survey123	40to49	male	ES	Andalucía	1	Málaga	29	0	0	0	0	0	1	0	0	1	1	0	3	single_family	no	1	0	0	0		0	0	0	0	0	1	no	basic needs	1	1	0	0		0	0	0	1	0	0	1	0	1
yes	gforms	40to49	female	ES	Comunitat Valenciana	10	Valencia/València	46	1	0	0	0	1	0	0	0	0	1	0	3	appartment	yes	1	0	0	0		0	0	0	0	0	1	no	work	1	1	0	1		0	0	0	1	0	0	1	0	0
yes	gforms	40to49	female	ES	Comunitat Valenciana	10	Alicante/Alacant	3	1	0	0	0	1	0	0	0	0	1	0	4	appartment	no	1	0	1	0		0	0	0	0	0	0	yes	basic needs	1	0	0	0		0	1	0	0	0	1	0	0	1
yes	gforms	50to59	female	ES	Comunitat Valenciana	10	Valencia/València	46	0	0	0	0	0	1	0	0	0	1	0	2	appartment	yes	1	0	0	0		0	0	0	0	0	1	no	basic needs	1	1	1	0		0	0	0	0	0	0	1	0	1
yes	gforms	30to39	female	ES	Comunitat Valenciana	10	Valencia/València	46	0	0	0	1	0	0	0	0	0	1	0	2	appartment	no	1	0	0	0		0	0	0	0	0	1	no	basic needs	1	0	0	0		0	0	0	0	0	0	0	0	1
yes	gforms	40to49	male	ES	Comunitat Valenciana	10	Valencia/València	46	0	1	0	0	1	0	0	0	0	1	0	4	appartment	yes	1	0	1	0		0	0	0	0	0	1	no	work	1	0	0	0		0	0	0	0	0	0	0	0	1
yes	gforms	50to59	male	ES	Comunitat Valenciana	10	Valencia/València	46	0	0	1	0	0	0	1	0	0	1	0	3	appartment	yes	1	0	0	0		0	0	0	0	0	1	no	basic needs	1	0	0	0		0	0	0	0	0	0	0	0	1
yes	gforms	30to39	female	ES	Comunitat Valenciana	10	Alicante/Alacant	3	0	0	0	0	0	1	0	0	0	1	0	2	single_family	yes	1	0	1	0		0	0	0	0	0	1	yes	medical	1	0	0	0		1	0	0	0	0	0	1	0	1
yes	gforms	30to39	female	ES	Comunitat Valenciana	10	Valencia/València	46	1	0	0	1	1	0	0	0	0	1	0	4	single_family	yes	1	0	0	0		0	0	0	1	0	0	no	stayed home	1	0	0	0		0	0	0	0	0	0	0	1	0
yes	gforms	50to59	female	ES	Comunitat Valenciana	10	Alicante/Alacant	3	0	0	1	0	0	1	0	0	0	1	0	3	single_family	yes	1	0	1	0		0	0	0	0	0	0	no	basic needs	1	0	0	0		0	0	0	0	0	0	1	0	1
yes	survey123	60to69	male	ES	Aragón	2	Zaragoza	50										0	1	1	appartment	yes	1	0	0	0		0	0	0	0	0	1	no	basic needs	1	0	0	0		0	0	0	0	0	0	0	0	1
yes	gforms	50to59	female	ES	Comunitat Valenciana	10	Valencia/València	46	0	0	0	0	0	1	0	0	1	1	0	3	appartment	no	1	0	0	0		0	0	0	0	0	1	yes	work	1	0	0	0		0	0	0	0	0	0	0	0	0
yes	gforms	50to59	female	ES	Comunitat Valenciana	10	Valencia/València	46	0	1	0	0	0	1	0	0	0	1	0	4	appartment	no	1	0	0	0			0	0	0	0	1	no	basic needs	1	1	1	0		0	0	0	0	0	0	0	0	1
yes	gforms	60to69	male	ES	Comunitat Valenciana	10	Valencia/València	46	0	0	0	1	0	0	1	0	0	1	0	4	appartment	yes	1	0	0	0		0	0	0	0	0	1	no	medical	1	0	0	0		1	0	0	0	0	0	1	0	1
yes	gforms	60to69	male	ES	Cataluña	9	Barcelona	8	0	0	0	0	0	0	1	0	0	1	0	2	appartment	yes	1	0	0	0		1	0	0	0	1	1	no	basic needs	1	0	1	0		0	1	0	0	0	1	1	0	1
yes	gforms	40to49	female	ES	Comunitat Valenciana	10	Valencia/València	46	1	0	0	0	1	0	0	0	0	1	0	4	appartment	yes	1	0	1	0		0	0	0	0	0	0	no	work	1	0	0	0		0	0	0	0	0	0	0	0	1
yes	gforms	50to59	female	ES	Comunitat Valenciana	10	Valencia/València	46	0	0	1	0	0	0	0	0	0	1	0	4	appartment	yes	1	0	0	0		0	0	0	0	0	1	no	medical	1	1	0	0		1	1	0	0	0	1	0	0	1
yes	gforms	30to39	female	ES	Comunitat Valenciana	10	Valencia/València	46	0	0	0	1	0	0	0	0	0	1	0	2	appartment	yes	1	0	1	0		0	0	0	0	0	1	no	medical	1	0	0	0		1	0	1	0	0	0	0	0	1
yes	gforms	40to49	female	ES	Comunitat Valenciana	10	Castellón/Castelló	12	0	1	0	0	1	0	0	0	0	1	0	3	appartment		1	0	1	0		0	0	0	0	0	1	no	basic needs	1	0	0	0		0	0	0	0	0	0	0	0	1
yes	gforms	50to59	female	ES	Comunitat Valenciana	10	Castellón/Castelló	12	0	1	0	0	0	1	0	0	1	1	0	4	appartment	no	1	0	1	0		0	0	0	0	0	0	yes	basic needs	1	0	0	0		0	0	0	0	0	0	1	0	1
yes	survey123	40to49	male	ES	Canarias	5	Santa Cruz de Tenerife	38	0	1	0	0	1	0	0	0	0	1	0	4	single_family	yes	1	0	1	0		0	0	0	0	0	0	no	basic needs	1	0	0	0		0	0	0	0	0	0	0	0	1
yes	gforms	50to59	female	ES	Comunitat Valenciana	10	Valencia/València	46	0	0	0	0	0	1	0	0	1	1	0	3	single_family	yes	1	0	0	0		0	0	0	0	0	1	no	work	1	0	0	0		0	0	0	0	0	0	0	0	0
yes	gforms	40to49	male	ES	Comunitat Valenciana	10	Castellón/Castelló	12	1	1	0	0	1	0	0	0	0	1	0	4	appartment	no	1	0	1	0		0	0	0	0	0	1	no	work	1	0	0	0		0	0	0	0	0	0	1	0	0
yes	gforms	60to69	female	ES	Comunitat Valenciana	10	Castellón/Castelló	12	0	0	0	0	0	0	1	0	0	1	0	2	appartment	yes	1	0	0	0		0	0	0	0	0	1	no	medical	1	1	0	0		1	0	0	0	0	0	1	0	1
yes	survey123	60to69	male	ES	Comunitat Valenciana	10	Castellón/Castelló	12	0	0	0	0	0	0	1	0	0	1	0	2	appartment	yes	1	0	1	0		0	0	0	0	0	1	no	work	1	0	0	0		0	0	0	1	0	0	1	0	1
yes	gforms	50to59	male	ES	Comunitat Valenciana	10	Alicante/Alacant	3	1	1	0	0	0	1	0	0	0	1	0	3	appartment	yes	1	0	0	0		0	0	0	0	0	1	no	basic needs	1	0	0	0		0	0	0	0	0	0	0	0	1
yes	gforms	21to29	female	ES	Murcia, Región de	14	Murcia	30	0	0	1	0	0	1	0	0	0	1	0	4	appartment	yes	1	0	1	0		0	0	0	0	0	0	no	basic needs	1	0	0	0		0	0	0	0	0	0	0	0	1
yes	gforms	60to69	male	ES	Comunitat Valenciana	10	Valencia/València	46	0	0	0	0	0	0	1	0	1	1	0	3	appartment	yes	1	0	0	0		0	0	0	0	0	1	yes	basic needs	1	1	0	0		0	0	0	1	0	0	1	0	0
yes	gforms	21to29	female	ES	Comunitat Valenciana	10	Valencia/València	46	1	0	1	1	0	1	1	0	0	1	0	5more	appartment	yes	1	0	1	0		0	0	0	0	0	0	no	work	1	0	0	0		0	0	0	0	0	0	0	0	0
yes	survey123	50to59	female	ES	Cataluña	9	Tarragona	43	0	1	0	0	1	0	0	0	0	1	0	4	single_family	yes	1	0	1	0		0	0	0	0	0	0	no	basic needs	1	0	0	0		0	0	0	0	0	0	0	0	1
yes	gforms	50to59	female	ES	Cataluña	9	Barcelona	8	0	0	1	0	0	0	1	0	0	1	0	3	single_family	yes	1	0	1	0		0	0	0	0	0	1	no	basic needs	1	1	0	0		0	0	0	0	0	0	0	0	1
yes	gforms	60to69	female	ES	Comunitat Valenciana	10	Castellón/Castelló	12	0	0	0	0	0	0	1	0	0	1	0	2	appartment	yes	1	0	0	0		0	0	0	0	0	1	no	basic needs	1	1	0	0		0	1	0	1	0	1	1	0	1
yes	gforms	30to39	male	ES	Comunitat Valenciana	10	Valencia/València	46	1	0	0	1	1	0	1	0	0	1	0	5more	single_family	yes	1	0	1	0		0	0	0	0	0	0	no	basic needs	1	0	0	0		0	0	0	0	0	0	0	0	1
yes	gforms	40to49	male	ES	Comunitat Valenciana	10	Valencia/València	46	1	1	0	1	1	0	0	0	0	1	0	5more	appartment	no	1	0	1	0		0	0	0	0	0	1	no	medical	1	1	0	0		0	0	1	0	0	0	1	0	1
yes	gforms	30to39	male	ES	Comunitat Valenciana	10	Alicante/Alacant	3	1	0	0	0	0	0	0	0	0	1	0	3	single_family	yes	1	0	1	0		0	0	0	0	0	0	no	work	1	0	0	0		0	0	0	0	0	0	0	0	1
yes	gforms	50to59	male	ES	Comunitat Valenciana	10	Valencia/València	46	0	0	1	0	0	1	0	0	0	1	0	3	appartment	yes	1	0	0	0			0	0	0	0	1	yes	basic needs	1	1	0	0		0	1	0	0	0	1	1	0	1
yes	gforms	40to49	male	ES	Comunitat Valenciana	10	Castellón/Castelló	12	0	0	0	0	1	0	0	0	0	1	0	2	appartment	yes	1	0	1	0			0	0	0	0	0	no	work	1	0	0	0		0	0	0	0	0	0	0	0	1
yes	gforms	30to39	male	ES	Asturias, Principado de	3	Asturias	33	1	0	0	1	0	0	0	0	0	1	0	3	appartment	no	1	0	1	0		0	0	0	0	0	1	no	work	1	0	0	0		0	0	0	0	0	0	1	0	1
yes	gforms	40to49	female	ES	Comunitat Valenciana	10	Valencia/València	46	1	0	0	0	1	1	0	0	0	1	0	4	appartment	yes	1	0	1	0		0	0	0	0	0	0	no	work	1	1	0	0		0	0	0	0	0	0	0	0	1
yes	gforms	50to59	female	ES	Comunitat Valenciana	10	Alicante/Alacant	3	0	0	1	0	0	1	0	0	1	1	0	4	appartment	no	1	0	0	0		0	0	0	0	0	1	no	basic needs	1	0	1	0		0	0	0	0	0	0	1	0	1
yes	gforms	50to59	female	ES	Andalucía	1	Sevilla	41	0	0	0	0	0	0	1	0	0	1	0	2	single_family	yes	1	0	1	0		0	0	0	0	0	0	no	medical	1	0	0	1		1	0	0	0	0	0	1	0	1
yes	gforms	30to39	male	ES	Madrid, Comunidad de	13	Madrid	28	0	0	0	1	0	0	0	0	0	1	0	2	appartment	yes	1	0	0	0			0	0	0	0	1	no	basic needs	1	0	0	0		0	0	0	0	0	0	0	0	1
yes	gforms	30to39	female	ES	Comunitat Valenciana	10	Valencia/València	46	0	0	0	1	1	0	0	0	0	1	0	2	appartment	yes	1	0	0	0		0	0	1	0	0	0	yes	work	1	0	0	0		0	0	0	0	0	0	0	0	0
yes	gforms	50to59	female	ES	Comunitat Valenciana	10	Castellón/Castelló	12	0	0	0	0	0	1	0	0	0	1	0	1	appartment	yes	1	0	0	0		0	0	0	0	0	1	no	basic needs	1	0	0	0		0	0	0	0	0	0	0	0	1
yes	survey123	60to69	female	ES	Cataluña	9	Barcelona	8										0	1	1	appartment	yes	1	0	0	0		0	0	0	0	0	1	no	basic needs	1	1	0	0		0	1	0	0	0	1	1	0	1
yes	gforms	21to29	male	ES	Comunitat Valenciana	10	Alicante/Alacant	3	1	1	0	1	0	0	0	0	0	1	0	4	appartment	yes	1	0	1	0		0	0	0	0	0	0	no	basic needs	1	0	0	0		0	0	0	0	0	0	0	0	1
yes	gforms	60to69	female	ES	Comunitat Valenciana	10	Valencia/València	46	0	0	0	0	0	0	1	0	0	1	0	1	appartment	yes	1	0	0	0		0	0	0	0	0	1	no	basic needs	1	0	0	0		0	0	0	1	0	0	0	0	1
yes	gforms	50to59	female	ES	Comunitat Valenciana	10	Valencia/València	46	0	0	1	0	0	1	0	0	0	1	0	3	single_family	yes	1	0	0	0			0	0	0	0	1	no	basic needs	1	0	0	0		0	0	0	0	0	0	1	0	1
yes	survey123	50to59	male	ES	Comunitat Valenciana	10	Valencia/València	46	0	1	0	0	0	1	0	0	0	1	0	5more	appartment	yes	1	0	1	0		0	0	0	0	0	1	no	work	1	1	0	0		0	0	0	1	0	0	1	0	1
yes	gforms	18to20	male	ES	Comunitat Valenciana	10	Valencia/València	46	0	1	0	0	1	0	0	0	0	1	0	4	single_family	yes	1	0	1	0		0	0	0	0	0	0	no	other	1	0	0	0		0	1	0	0	0	1	0	0	0
yes	gforms	50to59	male	ES	Comunitat Valenciana	10	Valencia/València	46	0	0	1	0	0	1	0	0	0	1	0	3	single_family	yes	1	0	1	0		0	0	0	0	0	0	no	work	1	1	1	0		0	0	0	0	0	0	0	0	1
yes	gforms	60to69	male	ES	Galicia	12	Coruña, A	15	0	0	0	0	0	1	1	0	0	1	0	2	single_family	yes	1	0	1	0		0	0	0	0	0	0	no	basic needs	1	0	0	0		0	0	0	0	0	0	1	0	1
yes	survey123	60to69	male	ES	Comunitat Valenciana	10	Alicante/Alacant	3	0	0	0	0	0	0	1	0	0	1	0	2	single_family	yes	1	0	1	0		0	0	0	0	0	0	yes	stayed home	1	0	0	0		0	0	0	0	0	0	0	1	0
yes	gforms	70to79	female	ES	Comunitat Valenciana	10	Valencia/València	46	0	0	0	0	0	0	0	0	1	1	0	2	appartment	yes	1	0	0	0		0	0	0	1	0	0	no	stayed home	1	0	0	0		0	0	0	0	0	0	0	1	0
yes	gforms	40to49	female	ES	Comunitat Valenciana	10	Valencia/València	46	0	1	0	0	1	1	0	0	0	1	0	3	single_family	no	1	0	0	0		0	0	0	1	0	0	no	stayed home	1	0	0	0		0	0	0	0	0	0	0	1	0
yes	gforms	50to59	female	ES	Comunitat Valenciana	10	Alicante/Alacant	3	0	0	1	0	0	0	0	0	0	1	0	2	appartment	yes	1	0	0	0		0	0	0	0	0	1	no	basic needs	1	0	1	0		0	0	0	0	0	0	1	0	1
yes	gforms	60to69	male	ES	País Vasco	16	Gipuzkoa	20	0	0	0	1	0	1	1	0	0	1	0	3	appartment	yes	1	0	1	0		0	0	0	0	0	1	no	work	1	1	0	0		0	0	0	0	0	0	0	0	0
yes	survey123	50to59	female	ES	Cataluña	9	Barcelona	8										0	1	1	appartment	yes	1	0	0	0		0	0	0	0	0	1	no	work	1	0	0	0		0	0	0	0	0	0	0	0	1
yes	gforms	50to59	male	ES	Murcia, Región de	14	Murcia	30	0	0	1	0	0	1	0	0	0	1	0	3	single_family	yes	1	0	1	0		0	0	0	0	0	1	no	basic needs	1	0	0	0		0	0	0	0	0	0	1	0	1
yes	gforms	30to39	female	ES	Cantabria	6	Cantabria	39	1	0	0	1	0	0	0	0	0	1	0	4	appartment	yes	1	0	1	0		0	0	0	0	0	1	yes	work	1	1	0	0		0	0	0	0	0	0	1	0	1
yes	gforms	30to39	female	ES	Balears, Illes	4	Balears, Illes	7	1	0	0	1	0	0	0	0	0	1	0	3	appartment	yes	1	0	1	0		0	0	0	0	0	0	no	work	1	0	0	0		0	0	0	0	0	0	0	0	1
yes	gforms	40to49	female	ES	Comunitat Valenciana	10	Alicante/Alacant	3	0	1	0	0	1	0	0	0	0	1	0	3	single_family	yes	1	0	1	0		0	0	0	0	0	1	no	basic needs	1	0	0	0		0	0	0	0	0	0	0	0	1
yes	gforms	50to59	female	ES	Comunitat Valenciana	10	Valencia/València	46	0	0	1	0	0	1	0	0	0	1	0	4	appartment	yes	1	0	0	0		0	0	0	0	0	1	no	basic needs	1	0	0	0		0	0	0	0	0	0	1	0	0
yes	gforms	50to59	female	ES	Comunitat Valenciana	10	Castellón/Castelló	12	0	0	1	0	0	0	0	0	0	1	0	2	appartment	yes	1	0	1	0			0	0	0	0	1	no	basic needs	1	1	0	0		0	0	0	0	0	0	1	0	1
yes	gforms	21to29	female	ES	Andalucía	1	Sevilla	41	0	0	1	0	0	0	0	0	0	1	0	2	appartment	no	1	0	1	0		0	0	0	0	0	0	no	basic needs	1	0	0	0		0	0	0	0	0	0	0	0	1
yes	gforms	30to39	female	ES	Comunitat Valenciana	10	Valencia/València	46	0	0	0	1	0	0	0	0	0	1	0	2	appartment	no	1	0	1	0		0	0	0	0	0	0	no	basic needs	1	0	0	0		0	0	0	0	0	0	0	0	1
yes	gforms	21to29	male	ES	Murcia, Región de	14	Murcia	30	0	0	1	0	0	1	0	0	0	1	0	5more	single_family	yes	1	0	0	0		0	0	0	0	0	1	no	basic needs	1	0	0	0		0	0	0	0	0	0	0	0	1
yes	gforms	18to20	female	ES	País Vasco	16	Araba/Álava	1	0	1	0	0	1	1	0	0	0	1	0	4	appartment	yes	1	0	0	0		0	0	0	1	0	0	no	stayed home	1	0	0	0		0	0	0	0	0	0	0	1	0
yes	survey123	50to59	male	ES	Cataluña	9	Barcelona	8	0	1	0	0	0	1	0	0	0	1	0	3	single_family	no	1	0	1	0		0	0	0	0	0	1	no	work	1	1	0	0		0	0	0	0	0	0	1	0	1
yes	survey123	40to49	female	ES	Comunitat Valenciana	10	Valencia/València	46	0	1	0	0	1	0	0	0	0	1	0	4	appartment	no	1	0	0	0		0	0	0	0	0	1	no	work	1	0	0	0		0	0	0	0	0	0	0	0	1
yes	gforms	40to49	female	ES	Comunitat Valenciana	10	Alicante/Alacant	3	1	0	0	0	1	0	0	0	0	1	0	4	appartment	yes	1	0	1	0		0	0	0	0	0	1	no	work	1	1	0	0		0	0	0	1	0	0	1	0	1
yes	gforms	40to49	female	ES	Andalucía	1	Huelva	21	1	0	0	0	1	0	0	0	0	1	0	2	appartment	yes	1	0	1	0			0	0	0	0	0	no	work	1	0	0	0		0	0	0	0	0	0	0	0	1
yes	gforms	70to79	female	ES	Comunitat Valenciana	10	Valencia/València	46	0	0	0	0	0	0	0	1	0	1	0	1	appartment	yes	1	0	0	0		0	0	0	0	0	1	no	basic needs	1	0	0	0		0	0	0	0	0	0	1	0	1
yes	gforms	50to59	female	ES	Comunitat Valenciana	10	Valencia/València	46	0	0	1	0	0	1	0	0	0	1	0	3	appartment	yes	1	0	1	0		0	0	0	0	0	0	no	basic needs	1	0	0	0		0	0	0	0	0	0	1	0	1
yes	gforms	50to59	female	ES	Comunitat Valenciana	10	Valencia/València	46	0	0	0	0	0	1	0	0	1	1	0	3	single_family	yes	1	0	1	0		0	0	0	0	0	0	yes	basic needs	1	0	0	0		0	0	0	0	0	0	1	0	1
yes	gforms	30to39	male	ES	Madrid, Comunidad de	13	Madrid	28	0	1	0	1	0	0	0	0	0	1	0	3	appartment	no	1	0	1	0		1	0	0	0	0	0	no	work	1	0	0	0		0	0	0	0	0	0	0	0	0
yes	gforms	21to29	female	ES	Comunitat Valenciana	10	Alicante/Alacant	3	0	1	1	0	1	0	0	1	0	1	0	5more	appartment	no	1	0	0	0			0	0	0	0	1	no	basic needs	1	0	0	0		0	0	0	0	0	0	0	0	1
yes	gforms	40to49	male	ES	Comunitat Valenciana	10	Alicante/Alacant	3	0	1	0	0	0	1	0	0	0	1	0	4	appartment	yes	1	0	1	0		0	0	0	0	0	0	no	basic needs	1	0	0	0		0	0	0	0	0	0	0	0	1
yes	gforms	21to29	female	ES	Comunitat Valenciana	10	Alicante/Alacant	3	0	1	0	0	1	0	0	0	0	1	0	4	appartment	no	1	0	0	0		0	0	0	0	0	1	no	other	1	0	0	0		0	1	0	0	0	1	0	0	0
yes	gforms	50to59	male	ES	Comunitat Valenciana	10	Valencia/València	46	0	0	0	1	0	1	0	0	0	1	0	3	single_family	yes	1	0	1	0		0	0	0	0	0	0	yes	basic needs	1	1	0	0		0	0	0	1	0	0	1	0	1
yes	gforms	50to59	female	ES	Comunitat Valenciana	10	Valencia/València	46	0	0	0	0	0	1	0	0	0	1	0	2	single_family	yes	1	0	1	0		0	0	0	0	0	0	no	basic needs	1	0	0	0		0	0	0	0	0	0	0	0	1
yes	gforms	30to39	female	ES	Comunitat Valenciana	10	Alicante/Alacant	3	0	0	0	0	0	0	1	0	0	1	0	3	single_family	no	1	0	0	0		0	0	0	1	0	0	no	stayed home	1	0	0	0		0	0	0	0	0	0	0	1	0
yes	gforms	60to69	female	ES	Comunitat Valenciana	10	Valencia/València	46	0	0	0	0	0	0	1	0	0	1	0	1	appartment	yes	1	0	1	0		0	0	0	0	0	0	no	basic needs	1	0	0	0		0	0	0	0	0	0	1	0	0
yes	gforms	40to49	female	ES	Comunitat Valenciana	10	Alicante/Alacant	3	1	1	0	0	1	0	0	0	0	1	0	4	appartment	yes	1	0	1	0		0	0	0	0	0	0	no	work	1	0	0	0		0	1	0	0	0	1	1	0	1
yes	survey123	50to59	female	ES	Comunitat Valenciana	10	Alicante/Alacant	3	0	0	0	0	0	1	0	0	1	1	0	4	appartment	no	1	0	1	0		0	0	0	0	0	0	no	basic needs	1	0	0	0		0	0	0	0	0	0	1	0	1
yes	gforms	40to49	male	ES	Comunitat Valenciana	10	Valencia/València	46	0	1	0	0	1	0	0	0	0	1	0	3	appartment	no	1	0	1	0		0	0	0	0	0	0	no	basic needs	1	0	0	0		0	0	0	0	0	0	0	0	1
yes	gforms	70to79	male	ES	Andalucía	1	Málaga	29	0	0	1	0	0	0	0	1	0	1	0	2	single_family	yes	1	0	1	0		0	0	0	0	0	0	no	basic needs	1	0	0	0		0	0	0	0	0	0	0	0	1
yes	gforms	21to29	male	ES	Murcia, Región de	14	Murcia	30	0	1	1	0	0	1	0	0	0	1	0	5more	single_family	yes	1	0	1	0		0	0	0	0	0	0	no	basic needs	1	0	0	0		0	0	0	0	0	0	0	0	1
yes	gforms	30to39	female	ES	Comunitat Valenciana	10	Valencia/València	46	0	1	0	1	1	0	0	0	0	1	0	3	appartment	yes	1	0	0	0		0	0	0	0	0	1	no	basic needs	1	0	0	0		0	0	0	0	0	0	0	0	1
yes	gforms	40to49	female	ES	Comunitat Valenciana	10	Alicante/Alacant	3	0	0	0	0	1	0	0	0	0	1	0	2	single_family	yes	1	0	0	0		0	0	0	0	0	1	no	basic needs	1	0	0	0		0	0	0	0	0	0	0	0	1
yes	survey123	21to29	female	ES	Comunitat Valenciana	10	Alicante/Alacant	3	0	0	0	0	0	1	0	0	0	1	0	2	appartment	yes	1	1	0	1		0	0	0	0	0	1	no	basic needs	1	1	1	0		0	0	0	0	0	1	0	0	1
yes	gforms	40to49	male	ES	Comunitat Valenciana	10	Castellón/Castelló	12	1	0	0	1	0	0	0	0	0	1	0	3	appartment	yes	1	0	1	0		0	0	0	0	0	1	no	work	1	1	0	0		0	0	0	0	0	0	1	0	1
yes	gforms	50to59	female	ES	Comunitat Valenciana	10	Valencia/València	46	0	0	0	0	0	0	0	0	1	1	0	2	appartment	yes	1	0	0	0		0	0	0	0	0	1	no	work	1	1	0	0		0	0	0	0	0	0	0	0	1
yes	survey123	30to39	male	ES	Madrid, Comunidad de	13	Madrid	28	0	0	0	1	0	0	1	0	0	1	0	3	appartment	no	1	0	0	0		0	0	0	0	0	1	no	basic needs	1	0	0	0		0	0	0	0	0	0	1	0	1
yes	gforms	60to69	male	ES	Comunitat Valenciana	10	Valencia/València	46	0	0	0	0	0	0	1	0	0	1	0	2	single_family	yes	1	0	1	0		0	0	0	0	0	0	yes	basic needs	1	0	0	0		0	0	0	0	0	0	1	0	1
yes	gforms	21to29	female	ES	Comunitat Valenciana	10	Alicante/Alacant	3	1	0	1	0	0	0	0	0	0	1	0	2	single_family	yes	1	0	1	0		0	0	0	0	0	1	no	basic needs	1	0	0	0		0	0	0	0	0	0	0	0	1
yes	gforms	50to59	female	ES	Comunitat Valenciana	10	Alicante/Alacant	3	0	0	1	0	0	1	0	0	0	1	0	4	other	yes	1	0	1	0		0	0	0	0	0	0	no	basic needs	1	0	0	0		0	0	0	0	0	0	0	0	1
yes	gforms	60to69	female	ES	Comunitat Valenciana	10	Alicante/Alacant	3	0	0	0	0	0	0	0	1	0	1	0	2	single_family	yes	1	0	1	0		0	0	0	0	0	1	no	basic needs	1	1	0	0		0	1	0	0	0	1	1	0	1
yes	gforms	60to69	male	ES	Comunitat Valenciana	10	Valencia/València	46	0	0	0	0	0	0	1	0	0	1	0	2	appartment	no	1	0	0	0		0	0	0	0	0	1	yes	basic needs	1	0	0	0		0	0	0	0	0	0	0	0	1
yes	gforms	40to49	female	ES	Madrid, Comunidad de	13	Madrid	28	1	0	0	0	1	0	0	0	0	1	0	4	appartment	yes	1	0	0	0		0	0	0	1	0	0	no	stayed home	1	0	0	0		0	0	0	0	0	0	0	1	0
yes	gforms	21to29	female	ES	Comunitat Valenciana	10	Valencia/València	46	0	0	1	0	0	0	1	0	0	1	0	3	appartment	yes	1	0	1	0		0	0	0	0	0	1	no	basic needs	1	1	0	0		0	1	0	0	0	1	1	0	1
yes	survey123	18to20	female	ES	Comunitat Valenciana	10	Alicante/Alacant	3	0	1	0	0	0	1	0	0	0	1	0	4	single_family	yes	1	0	0	0		0	0	0	1	0	0	no	stayed home	1	0	0	0		0	0	0	0	0	0	0	1	0
yes	gforms	30to39	male	ES	Andalucía	1	Sevilla	41	1	0	0	0	1	0	0	0	0	1	0	3	appartment	no	1	0	0	0		0	0	0	0	0	1	no	basic needs	1	0	0	0		0	0	0	0	0	0	0	0	1
yes	gforms	40to49	female	ES	Comunitat Valenciana	10	Valencia/València	46	1	0	0	0	0	0	0	0	0	1	0	4	appartment	no	1	0	0	0			0	0	1	0	0	no	stayed home	1	0	0	0		0	0	0	0	0	0	0	1	0
yes	gforms	50to59	female	ES	Comunitat Valenciana	10	Valencia/València	46	0	1	0	0	1	1	0	0	0	1	0	3	appartment	yes	1	0	0	0		0	0	0	0	0	1	no	basic needs	1	1	0	0		0	0	0	0	0	0	1	0	1
yes	gforms	50to59	female	ES	Madrid, Comunidad de	13	Madrid	28	0	0	1	0	0	1	0	0	0	1	0	3	appartment	yes	1	0	0	0		0	0	1	0	0	1	no	medical	1	0	0	0		0	0	1	0	0	0	1	0	0
yes	gforms	40to49	male	ES	Cataluña	9	Barcelona	8	0	0	0	0	1	0	0	0	0	1	0	2	appartment	yes	1	0	1	0		0	0	0	0	0	1	no	work	1	1	1	0		0	0	0	0	0	0	1	0	1
yes	gforms	30to39	male	ES	Comunitat Valenciana	10	Valencia/València	46	0	0	0	0	0	0	0	1	0	1	0	3	appartment	yes	1	0	1	0		0	0	0	0	0	1	no	work	1	1	0	0		0	0	0	0	0	0	0	0	1
yes	gforms	40to49	female	ES	Comunitat Valenciana	10	Valencia/València	46	1	0	0	0	1	0	0	0	0	1	0	3	appartment	no	1	0	0	0		0	0	0	0	0	1	no	basic needs	1	0	0	0		0	0	0	0	0	0	0	0	1
yes	gforms	50to59	female	ES	Castilla-La Mancha	8	Albacete	2	0	1	0	0	0	1	1	0	0	1	0	3	single_family	yes	1	0	0	1		0	0	0	0	0	0	no	medical	1	0	0	0		0	0	1	0	0	0	0	0	0
yes	gforms	40to49	female	ES	Comunitat Valenciana	10	Alicante/Alacant	3	0	0	0	0	1	0	0	0	0	1	0	2	single_family	yes	1	0	0	0		1	0	0	0	0	0	no	basic needs	1	0	1	0		0	1	0	0	0	1	1	0	1
yes	gforms	50to59	male	ES	Comunitat Valenciana	10	Alicante/Alacant	3	0	0	0	0	0	1	0	1	0	1	0	2	appartment	yes	1	0	1	0			0	0	0	0	1	yes	work	1	0	0	0		0	0	0	0	0	0	0	0	1
yes	gforms	40to49	female	ES	Canarias	5	Santa Cruz de Tenerife	38	1	1	0	0	0	0	0	0	0	1	0	4	appartment	no	1	0	1	0		0	0	0	0	0	0	yes	basic needs	1	0	0	0		0	0	0	0	0	0	0	0	1
yes	gforms	50to59	female	ES	Comunitat Valenciana	10	Castellón/Castelló	12	0	0	1	0	0	0	0	0	0	1	0	3	appartment	yes	1	0	0	1		0	0	0	0	0	0	no	other	1	0	0	0		0	1	0	0	0	1	0	0	0
yes	gforms	21to29	male	ES	Castilla-La Mancha	8	Ciudad Real	13	1	0	0	1	0	1	0	0	0	1	0	3	appartment	yes	1	0	1	0		0	0	0	0	0	0	no	work	1	1	0	0		0	0	0	0	0	0	1	0	1
yes	gforms	50to59	female	ES	Comunitat Valenciana	10	Alicante/Alacant	3	0	1	1	0	0	1	1	0	0	1	0	4	appartment	no	1	0	1	0		0	0	0	0	0	1	no	medical	1	0	0	1		1	0	0	0	0	0	1	0	1
yes	gforms	30to39	female	ES	Comunitat Valenciana	10	Castellón/Castelló	12	1	0	0	1	1	0	0	0	0	1	0	4	single_family	no	1	0	0	0		0	0	0	0	0	1	yes	other	1	0	0	0		0	0	0	0	0	1	0	0	0
yes	gforms	40to49	male	ES	Comunitat Valenciana	10	Alicante/Alacant	3	1	1	0	1	1	0	0	0	0	1	0	5more	single_family	no	1	0	1	0		0	0	0	0	0	1	no	work	1	0	0	0		1	0	0	0	0	0	1	0	1
yes	gforms	30to39	female	ES	Comunitat Valenciana	10	Valencia/València	46	0	0	0	1	0	0	1	0	0	1	0	3	appartment	yes	1	0	0	0		0	0	0	0	0	1	no	basic needs	1	0	0	0		0	0	0	0	0	0	0	0	1
yes	gforms	50to59	female	ES	País Vasco	16	Bizkaia	48	0	0	0	0	1	1	0	0	0	1	0	2	appartment	yes	1	0	0	0		0	0	0	0	0	1	no	basic needs	1	0	0	0		0	0	0	0	0	0	0	0	1
yes	gforms	30to39	male	ES	Cataluña	9	Barcelona	8	0	0	0	1	0	0	0	0	0	1	0	2	appartment	yes	1	0	0	0			0	0	0	0	1	no	basic needs	1	1	0	0		0	0	0	0	0	0	1	0	1
yes	gforms	40to49	female	ES	Comunitat Valenciana	10	Alicante/Alacant	3	0	0	0	0	0	0	1	0	0	1	0	2	appartment	yes	1	0	1	0		0	0	0	0	0	0	no	work	1	0	0	0		0	0	0	0	0	0	0	0	1
yes	gforms	40to49	male	ES	Comunitat Valenciana	10	Castellón/Castelló	12	1	0	0	0	1	0	0	0	0	1	0	4	single_family	yes	1	0	0	0		0	0	0	0	0	1	no	basic needs	1	1	0	0		0	0	0	0	0	0	1	0	1
yes	gforms	40to49	male	ES	Comunitat Valenciana	10	Valencia/València	46	1	0	0	0	1	0	0	0	0	1	0	3	appartment	no	1	0	1	0		0	0	0	0	0	1	no	work	1	0	0	0		0	0	0	0	0	0	1	0	1
yes	gforms	50to59	female	ES	Comunitat Valenciana	10	Castellón/Castelló	12										0	1	1	single_family	yes	1	0	1	0		0	0	0	0	0	1	no	basic needs	1	0	0	0		0	0	0	0	0	0	0	0	1
yes	gforms	60to69	female	ES	Comunitat Valenciana	10	Valencia/València	46	0	0	0	0	0	0	1	0	0	1	0	2	appartment	yes	1	0	1	0		0	0	0	0	0	0	no	work	1	0	0	0		0	0	0	0	0	0	0	0	0
yes	gforms	50to59	female	ES	Comunitat Valenciana	10	Alicante/Alacant	3	0	0	0	0	0	1	0	0	0	1	0	2	appartment	no	1	0	1	0		0	0	0	0	0	0	no	other	1	0	0	0		0	1	0	0	0	1	0	0	0
yes	gforms	50to59	male	ES	Comunitat Valenciana	10	Valencia/València	46	0	0	0	0	0	1	0	0	0	1	0	1	appartment	yes	1	0	0	0		0	0	0	0	0	1	no	basic needs	1	0	1	0		0	0	0	0	0	0	1	0	1
yes	gforms	21to29	female	ES	Balears, Illes	4	Balears, Illes	7	0	0	1	0	1	0	0	0	0	1	0	2	single_family	no	1	0	1	0		0	0	0	0	0	1	no	basic needs	1	0	0	0		0	0	0	0	0	0	1	0	1
yes	gforms	60to69	male	ES	Andalucía	1	Huelva	21	0	0	0	0	0	1	0	0	0	1	0	2	single_family	yes	1	0	1	0		0	0	0	0	0	0	no	medical	1	0	0	1		0	0	0	0	0	0	0	0	0
yes	gforms	40to49	female	ES	Comunitat Valenciana	10	Alicante/Alacant	3	1	0	0	0	1	0	0	0	0	1	0	4	appartment	yes	1	0	1	0		0	0	0	0	0	0	no	work	1	0	0	0		1	0	0	0	0	0	0	0	1
yes	gforms	40to49	male	ES	Comunitat Valenciana	10	Valencia/València	46	1	0	0	0	0	0	0	0	0	1	0	4	single_family	yes	1	0	1	0		0	0	0	0	0	0	no	work	1	1	0	0		0	0	0	0	0	0	0	0	1
yes	gforms	50to59	female	ES	Comunitat Valenciana	10	Valencia/València	46	0	1	1	0	0	0	0	0	0	1	0	4	single_family	yes	1	0	1	0		0	0	0	0	0	0	no	work	1	0	0	0		0	1	0	0	0	1	1	0	1
yes	gforms	30to39	female	ES	Comunitat Valenciana	10	Valencia/València	46	0	0	0	1	0	0	0	0	0	1	0	1	appartment	yes	1	0	1	0		0	0	0	0	0	1	yes	medical	1	1	0	0		0	0	1	0	0	0	1	0	1
yes	gforms	50to59	male	ES	Comunitat Valenciana	10	Valencia/València	46	0	0	1	0	0	1	0	0	0	1	0	3	single_family	yes	1	0	0	0		1	0	0	0	0	1	no	work	1	1	0	0		0	0	0	0	0	0	1	0	1
yes	gforms	50to59	female	ES	Comunitat Valenciana	10	Alicante/Alacant	3	0	1	0	0	0	1	0	0	0	1	0	3	appartment	no	1	0	0	0		0	0	0	0	0	1	no	basic needs	1	0	0	0		0	0	0	0	0	0	0	0	1
yes	gforms	30to39	female	ES	Comunitat Valenciana	10	Alicante/Alacant	3	1	0	0	1	1	0	0	0	0	1	0	4	appartment	no	1	0	0	0		0	0	0	0	0	1	no	basic needs	1	0	0	0		0	0	0	0	0	0	1	0	1
yes	gforms	60to69	male	ES	Comunitat Valenciana	10	Alicante/Alacant	3	0	0	0	0	0	0	1	0	0	1	0	2	single_family	no	1	0	0	0		0	0	0	1	0	0	no	stayed home	1	0	0	0		0	0	0	0	0	0	0	1	0
yes	gforms	40to49	male	ES	Comunitat Valenciana	10	Alicante/Alacant	3	1	0	0	1	1	0	0	0	0	1	0	3	appartment	yes	1	0	0	0			0	0	0	0	1	no	basic needs	1	0	0	0		0	0	0	0	0	0	0	0	1
yes	gforms	21to29	female	ES	Murcia, Región de	14	Murcia	30	0	0	1	0	0	0	0	0	0	1	0	2	single_family	yes	1	0	1	0		0	0	0	0	0	0	no	work	1	0	0	0		0	0	0	0	0	0	0	0	0
yes	gforms	40to49	male	ES	Madrid, Comunidad de	13	Madrid	28	1	0	0	0	1	0	0	0	0	1	0	4	appartment	yes	1	0	0	0			0	0	1	0	0	no	stayed home	1	0	0	0		0	0	0	0	0	0	0	1	0
yes	gforms	80more	female	ES	Galicia	12	Coruña, A	15	0	0	0	0	0	0	1	0	0	1	0	2	appartment	no	1	0	1	0		0	0	0	0	0	0	no	medical	1	0	0	1		0	0	0	0	0	0	0	0	1
yes	survey123	50to59	female	ES	Comunitat Valenciana	10	Valencia/València	46	0	0	1	0	0	1	0	0	0	1	0	4	appartment	no	1	0	0	0		0	0	0	0	0	1	no	medical	1	0	0	1		0	1	0	0	0	1	0	0	1
yes	survey123	60to69	female	ES	Comunitat Valenciana	10	Valencia/València	46	0	0	0	0	0	1	0	0	0	1	0	2	single_family	yes	1	0	0	0		0	0	0	0	0	1	no	basic needs	1	0	0	0		0	0	0	0	0	0	1	0	1
yes	gforms	40to49	female	ES	Comunitat Valenciana	10	Valencia/València	46	0	0	1	0	0	1	0	0	0	1	0	3	appartment	no	1	0	0	0		0	0	0	0	0	1	no	basic needs	1	0	0	0		0	0	0	0	0	0	0	0	1
yes	survey123	60to69	female	ES	Galicia	12	Pontevedra	36	0	0	0	1	0	1	1	0	0	1	0	4	single_family	yes	1	0	0	0		0	0	0	0	0	1	no	basic needs	1	1	0	0		0	0	0	0	0	0	0	0	1
yes	gforms	30to39	male	ES	Comunitat Valenciana	10	Valencia/València	46	1	0	0	1	0	0	0	0	0	1	0	4	appartment	yes	1	0	0	0		0	0	0	0	0	1	no	basic needs	1	0	0	0		0	0	0	0	0	0	0	0	1
yes	gforms	18to20	male	ES	Andalucía	1	Jaén	23	0	1	0	0	1	1	0	0	0	1	0	5more	single_family	yes	1	0	0	0		0	0	0	0	0	1	yes	other	1	0	0	0		0	0	0	0	0	0	0	0	0
yes	gforms	30to39	female	ES	Canarias	5	Santa Cruz de Tenerife	38	0	1	0	0	0	0	0	0	0	1	0	5more	single_family	no	1	0	0	0		0	0	0	0	0	1	no	basic needs	1	0	0	0		0	0	0	0	0	0	0	0	1
yes	survey123	30to39	female	ES	Madrid, Comunidad de	13	Madrid	28	1	0	0	0	1	0	0	0	0	1	0	4	appartment	no	1	0	0	0		0	0	0	1	0	0	no	stayed home	1	0	0	0		0	0	0	0	0	0	0	1	0
yes	gforms	30to39	male	ES	Madrid, Comunidad de	13	Madrid	28	1	0	0	1	0	0	0	0	0	1	0	4	appartment	no	1	0	0	0		0	0	0	0	0	1	no	basic needs	1	0	0	0		0	0	0	0	0	1	0	0	1
yes	gforms	50to59	male	ES	Comunitat Valenciana	10	Alicante/Alacant	3	0	0	0	0	1	0	0	0	0	1	0	2	appartment	yes	1	0	0	0		0	0	0	0	0	1	no	basic needs	1	0	0	0		0	0	0	0	0	0	0	0	1
yes	gforms	50to59	female	ES	Comunitat Valenciana	10	Alicante/Alacant	3	0	0	1	0	0	1	0	0	0	1	0	4	single_family	yes	1	0	1	0		0	0	0	0	0	0	no	basic needs	1	0	0	0		0	1	0	0	0	1	0	0	1
yes	gforms	40to49	female	ES	Comunitat Valenciana	10	Alicante/Alacant	3	0	0	0	0	1	0	0	0	0	1	0	2	single_family	yes	1	0	0	0			0	0	0	0	1	no	work	1	0	0	0		0	0	0	0	0	0	1	0	1
yes	gforms	40to49	male	ES	Madrid, Comunidad de	13	Madrid	28	0	0	0	0	1	0	0	0	0	1	0	2	appartment	no	1	0	0	0			0	0	0	0	1	no	basic needs	1	0	0	0		0	0	0	0	0	0	0	0	1
yes	gforms	30to39	female	ES	Comunitat Valenciana	10	Alicante/Alacant	3	1	0	0	1	0	0	0	0	0	1	0	4	appartment	yes	1	0	1	0		0	0	0	0	0	0	no	basic needs	1	0	0	0		0	0	0	0	0	0	0	0	1
yes	gforms	50to59	female	ES	Comunitat Valenciana	10	Valencia/València	46	0	0	0	0	0	1	0	0	0	1	0	2	single_family	yes	1	0	1	0		0	0	0	0	0	0	yes	work	1	0	0	0		0	0	0	0	0	0	0	0	1
yes	gforms	50to59	male	ES	Comunitat Valenciana	10	Alicante/Alacant	3	0	0	0	0	0	1	0	0	0	1	0	2	single_family	yes	1	0	0	0		0	0	0	1	0	0	no	stayed home	1	0	0	0		0	0	0	0	0	0	0	1	0
yes	gforms	50to59	female	ES	Comunitat Valenciana	10	Alicante/Alacant	3	0	0	0	0	0	0	0	0	1	1	0	2	appartment	yes	1	0	0	0		0	0	0	0	0	1	yes	basic needs	1	0	0	0		0	0	0	0	0	0	0	0	1
yes	gforms	40to49	female	ES	Comunitat Valenciana	10	Valencia/València	46	0	1	0	0	1	0	0	0	0	1	0	4	appartment	yes	1	0	1	0		0	0	0	0	0	0	no	work	1	1	1	0		0	0	0	0	0	0	1	0	1
yes	gforms	21to29	male	ES	Comunitat Valenciana	10	Valencia/València	46	0	0	0	0	0	0	1	0	0	1	0	3	appartment	yes	1	0	0	0		0	0	0	0	0	1	no	other	1	0	0	0		0	0	0	0	0	0	0	0	0
yes	survey123	60to69	female	ES	Cataluña	9	Lleida	25	0	0	0	0	0	0	1	0	0	1	0	2	single_family	yes	1	0	0	0		0	0	0	0	0	1	no	medical	1	0	0	0		0	0	1	0	0	0	1	0	1
yes	gforms	40to49	female	ES	Comunitat Valenciana	10	Valencia/València	46	0	1	0	0	0	0	0	0	0	1	0	2	appartment	no	1	0	1	0			0	0	0	0	1	yes	work	1	0	0	0		0	0	0	0	0	0	0	0	1
yes	gforms	60to69	male	ES	Comunitat Valenciana	10	Valencia/València	46	0	0	0	0	0	0	1	0	0	1	0	2	appartment	yes	1	0	0	0			0	0	0	0	1	no	basic needs	1	1	0	0		0	0	0	1	0	0	1	0	1
yes	gforms	30to39	male	ES	Comunitat Valenciana	10	Valencia/València	46	0	0	0	1	0	0	0	0	0	1	0	2	appartment	no	1	0	1	0		0	0	0	0	0	1	no	basic needs	1	0	0	0		0	0	0	0	0	0	0	0	1
yes	gforms	21to29	male	ES	Comunitat Valenciana	10	Valencia/València	46	1	0	1	0	1	1	0	0	0	1	0	4	appartment	yes	1	0	0	0		0	0	0	0	0	1	no	medical	1	1	0	0		0	0	1	0	0	0	1	0	1
yes	survey123	40to49	female	ES	Madrid, Comunidad de	13	Madrid	28										0	1	1	single_family	yes	1	0	1	0		0	0	0	0	0	0	no	work	1	0	0	0		0	0	0	0	0	0	1	0	1
yes	gforms	60to69	male	ES	Comunitat Valenciana	10	Valencia/València	46	0	0	0	0	0	0	1	0	0	1	0	1	appartment	yes	1	0	1	0		0	0	0	0	0	1	yes	work	1	0	0	0		0	0	0	0	0	0	1	0	1
yes	gforms	40to49	male	ES	Comunitat Valenciana	10	Valencia/València	46	1	1	0	0	1	0	0	0	0	1	0	4	single_family	yes	1	0	1	0		0	0	0	0	0	0	no	basic needs	1	0	0	0		0	0	0	0	0	0	0	0	1
yes	gforms	40to49	male	ES	Comunitat Valenciana	10	Valencia/València	46	0	0	0	0	1	0	0	1	0	1	0	4	appartment	yes	1	0	1	0		0	0	0	0	0	1	no	work	1	0	0	0		0	0	0	0	0	0	0	0	1
yes	gforms	50to59	female	ES	Comunitat Valenciana	10	Valencia/València	46	0	0	0	0	0	1	0	0	0	1	0	2	single_family	yes	1	0	0	1		0	0	0	0	0	1	no	basic needs	1	0	0	0		0	0	0	0	0	0	0	0	1
yes	gforms	50to59	male	ES	Comunitat Valenciana	10	Valencia/València	46	0	0	0	0	0	1	0	0	0	1	0	1	appartment	yes	1	0	0	0		0	0	0	0	0	1	no	basic needs	1	1	0	0		0	0	0	0	0	0	1	0	1
yes	gforms	50to59	female	ES	Madrid, Comunidad de	13	Madrid	28	0	0	0	0	0	0	0	0	1	1	0	2	appartment	no	1	0	0	0		0	0	0	0	0	1	no	basic needs	1	0	0	0		0	1	0	0	0	1	1	0	1
yes	gforms	40to49	male	ES	Comunitat Valenciana	10	Alicante/Alacant	3	0	0	0	0	1	0	1	1	1	1	0	4	single_family	yes	1	0	1	0		0	0	0	0	0	0	no	work	1	1	0	0		0	0	0	1	0	0	1	0	1
yes	gforms	40to49	female	ES	Comunitat Valenciana	10	Valencia/València	46	1	1	0	0	1	0	0	0	0	1	0	4	single_family	yes	1	0	1	0		0	0	0	0	0	1	no	work	1	0	0	0		0	1	0	0	0	1	1	0	1
yes	gforms	50to59	female	ES	Comunitat Valenciana	10	Valencia/València	46	0	1	0	0	1	0	0	0	0	1	0	4	appartment	yes	1	0	1	0		0	0	0	0	0	1	no	work	1	1	0	0		1	0	0	0	0	0	0	0	1
yes	gforms	21to29	female	ES	Comunitat Valenciana	10	Castellón/Castelló	12	0	0	0	1	0	0	0	0	0	1	0	2	appartment	yes	1	0	1	0		0	0	0	0	0	0	yes	medical	1	0	0	0		0	0	1	0	0	0	0	0	1
yes	gforms	30to39	female	ES	Castilla-La Mancha	8	Cuenca	16	0	0	0	1	0	0	0	0	0	1	0	2	single_family	yes	1	0	1	0		0	0	0	0	0	0	no	work	1	1	0	0		0	0	0	0	0	0	0	0	1
yes	gforms	60to69	female	ES	Cataluña	9	Barcelona	8	0	0	0	0	0	0	1	0	0	1	0	2	appartment	yes	1	0	0	0		0	0	0	0	0	1	yes	basic needs	1	1	0	0		0	0	0	0	0	0	1	0	1
yes	gforms	30to39	female	ES	Comunitat Valenciana	10	Castellón/Castelló	12	0	0	0	0	0	0	1	0	1	1	0	4	appartment	yes	1	0	1	0		0	0	0	0	0	1	yes	basic needs	1	1	0	0		0	0	0	0	0	1	1	0	1
yes	gforms	30to39	male	ES	Comunitat Valenciana	10	Valencia/València	46	0	0	0	0	0	1	0	0	0	1	0	3	single_family	yes	1	0	1	0		0	0	0	0	0	0	no	work	1	0	0	0		0	0	0	1	0	0	0	0	1
yes	gforms	40to49	female	ES	Comunitat Valenciana	10	Alicante/Alacant	3	0	1	0	0	1	0	0	0	0	1	0	3	single_family	yes	1	0	0	0		0	0	0	1	0	0	no	stayed home	1	0	0	0		0	0	0	0	0	0	0	1	0
yes	gforms	60to69	female	ES	Comunitat Valenciana	10	Valencia/València	46	0	0	0	0	0	0	1	0	0	1	0	2	appartment	yes	1	0	0	0		0	0	0	0	0	1	no	basic needs	1	0	0	0		0	0	0	1	0	1	1	0	1
yes	gforms	50to59	female	ES	Castilla-La Mancha	8	Albacete	2	0	0	1	0	0	0	0	0	0	1	0	2	appartment	yes	1	0	0	0		0	0	0	1	0	0	no	stayed home	1	0	0	0		0	0	0	0	0	0	0	1	0
yes	gforms	40to49	male	ES	Comunitat Valenciana	10	Valencia/València	46	1	1	0	1	1	0	0	0	0	1	0	4	appartment	no	1	0	1	0		0	0	0	0	0	0	no	work	1	0	0	0		0	0	0	0	0	0	0	0	1
yes	gforms	30to39	male	ES	Comunitat Valenciana	10	Valencia/València	46	1	0	0	1	0	0	0	0	0	1	0	3	appartment	yes	1	0	1	0		0	0	0	0	0	0	no	work	1	0	0	0		0	0	0	0	0	0	0	0	0
yes	gforms	40to49	female	ES	Galicia	12	Coruña, A	15	0	0	0	0	1	0	0	0	0	1	0	1	single_family	yes	1	0	1	0			0	0	0	0	0	no	basic needs	1	0	1	0		0	1	0	0	0	1	0	0	1
yes	survey123	40to49	male	ES	Madrid, Comunidad de	13	Madrid	28	0	0	0	0	1	0	0	0	0	1	0	2	appartment	no	1	0	1	0		0	0	0	0	0	1	no	basic needs	1	0	0	0		0	0	0	0	0	0	1	0	1
yes	gforms	50to59	male	ES	Comunitat Valenciana	10	Valencia/València	46	0	1	1	0	0	1	0	0	0	1	0	4	appartment	yes	1	0	1	0		0	0	0	0	0	1	no	work	1	0	0	0		0	0	0	0	0	0	1	0	1
yes	gforms	21to29	female	ES	Comunitat Valenciana	10	Castellón/Castelló	12	0	0	1	0	0	1	0	0	0	1	0	4	single_family	yes	1	0	0	0		0	0	0	0	0	1	no	other	1	0	0	0		0	0	0	0	0	0	0	0	0
yes	gforms	40to49	male	ES	Comunitat Valenciana	10	Castellón/Castelló	12	1	0	0	1	0	0	0	0	0	1	0	3	single_family	yes	1	0	1	0		0	0	0	0	0	0	no	work	1	0	0	0		0	0	0	0	0	0	0	0	0
yes	gforms	60to69	female	ES	Comunitat Valenciana	10	Valencia/València	46	0	0	0	0	0	1	0	0	0	1	0	2	single_family	yes	1	0	0	0		0	0	0	0	0	1	no	basic needs	1	1	0	0		0	0	0	0	0	0	1	0	1
yes	gforms	40to49	female	ES	Comunitat Valenciana	10	Valencia/València	46	1	0	0	0	1	0	0	0	0	1	0	5more	appartment	no	1	0	1	0		0	0	0	0	0	0	no	basic needs	1	0	0	0		0	0	0	0	0	0	0	0	1
yes	gforms	40to49	male	ES	Comunitat Valenciana	10	Alicante/Alacant	3	0	0	1	0	0	1	0	0	0	1	0	4	appartment	yes	1	0	1	0		0	0	0	0	0	1	no	work	1	1	0	0		0	0	0	0	0	0	1	0	1
yes	gforms	60to69	female	ES	Comunitat Valenciana	10	Castellón/Castelló	12	0	0	0	0	0	0	1	0	0	1	0	1	single_family	yes	1	0	1	0		0	0	0	0	0	0	no	medical	1	0	0	0		0	0	1	0	0	0	1	0	1
yes	gforms	30to39	female	ES	Comunitat Valenciana	10	Valencia/València	46	0	1	0	0	1	0	0	0	0	1	0	4	appartment	no	1	0	1	0		0	0	0	0	0	0	no	work	1	0	0	0		0	0	0	0	0	0	1	0	1
yes	gforms	40to49	male	ES	Comunitat Valenciana	10	Alicante/Alacant	3	0	0	0	0	1	0	0	0	0	1	0	1	appartment	yes	1	0	1	0			0	0	0	0	0	no	work	1	0	0	0		0	1	0	0	0	1	1	0	1
yes	gforms	30to39	female	ES	Comunitat Valenciana	10	Valencia/València	46	0	0	0	1	0	0	0	0	1	1	0	3	single_family	no	1	0	0	0		0	0	0	1	0	0	no	stayed home	1	0	0	0		0	0	0	0	0	0	0	1	0
yes	gforms	50to59	female	ES	Comunitat Valenciana	10	Valencia/València	46	0	0	1	0	0	1	0	0	0	1	0	3	appartment	no	1	0	0	0		0	0	0	1	0	0	no	stayed home	1	0	0	0		0	0	0	0	0	0	0	1	0
yes	gforms	50to59	female	ES	Comunitat Valenciana	10	Alicante/Alacant	3	0	1	0	0	0	1	0	0	0	1	0	3	appartment	yes	1	0	0	0			0	0	0	0	1	no	basic needs	1	0	0	0		0	0	0	0	0	0	1	0	1
yes	gforms	50to59	female	ES	Galicia	12	Coruña, A	15										0	1	1	appartment	yes	1	0	0	0		0	0	0	0	0	1	no	work	1	0	0	0		0	0	0	0	0	0	1	0	1
yes	gforms	40to49	female	ES	Comunitat Valenciana	10	Valencia/València	46	1	0	0	0	0	0	0	0	0	1	0	2	appartment	no	1	0	0	0		0	0	0	0	0	1	no	basic needs	1	0	0	0		0	0	0	0	0	0	0	0	1
yes	gforms	30to39	female	ES	Madrid, Comunidad de	13	Madrid	28	1	0	0	1	1	0	0	0	0	1	0	3	appartment	no	1	0	1	0		0	0	0	0	0	1	yes	basic needs	1	1	0	0		0	0	0	0	0	0	1	0	1
yes	gforms	50to59	male	ES	Comunitat Valenciana	10	Valencia/València	46	0	0	1	0	0	1	0	0	0	1	0	4	appartment	yes	1	0	1	0		0	0	0	0	0	0	no	work	1	1	0	0		0	0	0	0	0	0	0	0	0
yes	gforms	60to69	male	ES	Comunitat Valenciana	10	Castellón/Castelló	12	0	0	0	0	0	0	1	0	0	1	0	2	appartment	yes	1	0	1	0		0	0	0	0	0	1	no	basic needs	1	0	0	0		0	0	0	0	0	0	1	0	1
yes	gforms	30to39	male	ES	Madrid, Comunidad de	13	Madrid	28	1	0	0	1	0	0	0	0	0	1	0	3	appartment	yes	1	0	1	0			0	0	0	0	1	no	basic needs	1	0	0	0		0	0	0	0	0	0	1	0	1
yes	gforms	40to49	female	ES	Comunitat Valenciana	10	Valencia/València	46	0	0	0	0	1	0	0	0	0	1	0	1	single_family	yes	1	0	0	0		0	0	0	1	0	0	no	stayed home	1	0	0	0		0	0	0	0	0	0	0	1	0
yes	gforms	30to39	female	ES	Comunitat Valenciana	10	Valencia/València	46	0	0	0	1	0	0	1	0	0	1	0	5more	appartment	no	1	0	1	0		0	0	0	0	0	0	no	basic needs	1	0	1	0		0	0	0	0	0	0	0	0	1
yes	gforms	80more	female	ES	Comunitat Valenciana	10	Valencia/València	46	1	0	0	1	0	0	0	0	0	1	0	3	appartment	no	1	0	0	0		0	0	0	0	0	1	no	basic needs	1	0	0	0		0	0	0	1	0	0	0	0	1
yes	gforms	30to39	female	ES	Comunitat Valenciana	10	Valencia/València	46	1	0	0	1	0	0	0	0	0	1	0	4	appartment	yes	1	0	1	0		0	0	0	0	0	0	no	work	1	0	0	0		0	0	0	0	0	0	0	0	0
yes	gforms	60to69	male	ES	Comunitat Valenciana	10	Valencia/València	46	0	0	0	0	0	0	1	0	0	1	0	1	single_family	yes	1	0	1	0			0	0	0	0	0	no	basic needs	1	1	0	0		0	1	0	0	0	1	0	0	1
yes	gforms	50to59	female	ES	Comunitat Valenciana	10	Valencia/València	46	0	0	1	0	0	1	0	0	0	1	0	3	single_family	no	1	0	1	0		0	0	0	0	0	0	no	basic needs	1	0	1	0		0	1	0	0	0	1	1	0	1
yes	gforms	40to49	female	ES	Castilla-La Mancha	8	Ciudad Real	13	1	1	0	0	1	0	1	0	0	1	0	5more	single_family	yes	1	0	1	0		0	0	0	0	0	0		basic needs	1	0	0	0		0	0	0	0	0	0	0	0	1
yes	gforms	60to69	male	ES	Comunitat Valenciana	10	Alicante/Alacant	3	0	0	1	0	0	0	1	0	0	1	0	3	single_family	yes	1	0	1	0		0	0	0	0	0	1	no	basic needs	1	1	1	0		0	1	0	1	0	1	1	0	1
yes	gforms	40to49	female	ES	Castilla-La Mancha	8	Ciudad Real	13	0	0	0	0	1	0	0	0	0	1	0	2	single_family	yes	1	0	1	0		0	0	0	0	0	0	no	work	1	0	0	0		0	0	0	0	0	0	1	0	1
yes	gforms	40to49	male	ES	Comunitat Valenciana	10	Valencia/València	46	0	0	0	0	1	0	0	0	0	1	0	2	appartment	yes	1	0	0	0		0	0	0	0	0	1	no	basic needs	1	1	0	0		0	0	0	0	0	0	1	0	1
yes	gforms	30to39	female	ES	Madrid, Comunidad de	13	Madrid	28	0	0	0	1	0	0	0	0	0	1	0	2	appartment	no	1	0	1	0		1	0	0	0	0	1	yes	medical	1	1	0	0		1	0	0	0	0	0	1	0	1
yes	gforms	70to79	female	ES	Comunitat Valenciana	10	Alicante/Alacant	3	0	0	0	1	0	0	0	0	0	1	0	2	appartment	no	1	0	0	1		0	0	0	0	0	0	no	medical	1	0	0	0		0	0	1	0	0	0	0	0	0
yes	gforms	40to49	female	ES	Comunitat Valenciana	10	Alicante/Alacant	3	0	0	0	1	0	0	0	0	0	1	0	3	appartment	no	1	0	1	0			0	0	0	0	0	no	work	1	0	0	0		0	0	0	0	0	0	0	0	0
yes	gforms	60to69	female	ES	Comunitat Valenciana	10	Valencia/València	46	0	0	0	0	0	0	1	0	0	1	0	2	appartment	yes	0						1					no	stayed home	1	0	0	0		0	0	0	0	0	0	0	1	0
yes	gforms	40to49	male	ES	Comunitat Valenciana	10	Alicante/Alacant	3	1	1	0	0	1	0	0	0	0	1	0	4	single_family	yes	1	0	1	0		0	0	0	0	0	0	no	work	1	0	0	0		0	0	0	0	0	0	0	0	1
yes	gforms	50to59	male	ES	Comunitat Valenciana	10	Alicante/Alacant	3	0	0	1	0	0	1	0	0	1	1	0	4	appartment	yes	1	0	0	0		0	0	0	0	0	1	no	work	1	0	0	0		0	0	0	0	0	0	1	0	1
yes	gforms	40to49	female	ES	Madrid, Comunidad de	13	Madrid	28	1	1	0	0	1	0	0	0	0	1	0	4	appartment	yes	1	0	0	0		0	0	0	0	0	1	no	basic needs	1	1	0	0		0	0	0	0	0	0	1	0	1
yes	gforms	21to29	male	ES	Comunitat Valenciana	10	Alicante/Alacant	3	0	0	1	0	1	0	0	0	0	1	0	4	appartment	no	1	0	0	0		0	0	0	0	0	1	no	basic needs	1	1	1	0		0	0	0	0	0	0	0	0	1
yes	gforms	70to79	female	ES	Comunitat Valenciana	10	Alicante/Alacant	3	0	0	0	0	0	0	0	1	0	1	0	2	appartment	yes	1	0	1	0			0	0	0	0	1	no	basic needs	1	0	0	0		0	0	0	0	0	0	1	0	1
yes	gforms	60to69	male	ES	Comunitat Valenciana	10	Alicante/Alacant	3	0	0	0	0	0	1	0	0	0	1	0	2	appartment	yes	1	0	1	0			0	0	0	0	0	no	medical	1	0	0	0		1	0	0	0	0	0	0	0	0
yes	gforms	60to69	female	ES	Comunitat Valenciana	10	Alicante/Alacant	3	0	0	0	0	0	0	1	0	0	1	0	2	appartment	yes	1	0	0	0		0	0	0	0	0	1	no	basic needs	1	0	0	0		0	0	0	0	0	0	0	0	1
yes	gforms	30to39	female	ES	Comunitat Valenciana	10	Valencia/València	46	1	0	0	1	0	0	0	0	0	1	0	4	single_family	yes	1	0	1	0		0	0	0	0	0	1	no	basic needs	1	0	0	0		0	0	0	0	0	0	0	0	1
yes	gforms	50to59	female	ES	Comunitat Valenciana	10	Valencia/València	46	0	0	0	0	0	1	0	0	0	1	0	1	appartment	yes	1	0	0	0		0	0	0	0	0	1	no	work	1	0	0	0		0	1	0	0	0	1	1	0	0
yes	gforms	40to49	female	ES	Comunitat Valenciana	10	Alicante/Alacant	3	0	0	0	0	1	0	0	0	0	1	0	4	single_family	yes	1	0	1	0		0	0	0	0	0	0	no	basic needs	1	0	0	0		0	0	0	0	0	0	0	0	1
yes	gforms	50to59	female	ES	Murcia, Región de	14	Murcia	30	0	0	1	0	0	1	0	0	1	1	0	4	appartment	yes	1	0	0	0		0	0	0	0	0	1	no	basic needs	1	1	0	0		0	0	0	0	0	0	0	0	1
yes	gforms	50to59	female	ES	Comunitat Valenciana	10	Alicante/Alacant	3	0	0	0	1	0	0	0	0	0	1	0	2	appartment	yes	1	0	0	0		0	0	0	1	0	0	yes	basic needs	1	1	0	0		0	0	0	0	0	0	1	0	1
yes	gforms	40to49	male	ES	Andalucía	1	Málaga	29	1	1	0	0	1	0	0	0	0	1	0	4	appartment	yes	1	0	1	0			0	0	0	0	0	no	basic needs	1	0	0	0		0	0	0	0	0	0	1	0	1
yes	gforms	60to69	female	ES	Comunitat Valenciana	10	Alicante/Alacant	3	0	0	0	0	0	0	1	0	0	1	0	2	appartment	no	1	0	0	0		0	0	0	0	0	1	no	basic needs	1	0	0	0		0	0	0	0	0	0	1	0	1
yes	gforms	30to39	male	ES	Comunitat Valenciana	10	Valencia/València	46	0	0	0	1	0	0	0	0	0	1	0	2	appartment	no	1	0	0	0		1	0	0	0	0	1	no	work	1	0	0	0		0	0	0	0	0	0	0	0	1
yes	survey123	40to49	male	ES	Comunitat Valenciana	10	Valencia/València	46	1	0	0	0	1	0	0	0	0	1	0	4	appartment	yes	1	0	1	0		0	0	0	0	0	0	no	work	1	0	0	0		0	0	0	0	0	0	0	0	1
yes	gforms	50to59	male	ES	Comunitat Valenciana	10	Valencia/València	46	0	0	0	0	0	1	0	0	0	1	0	3	appartment	no	1	0	0	0			0	0	0	0	1	yes	basic needs	1	0	0	0		0	0	0	0	0	0	0	0	1
yes	gforms	60to69	male	ES	Comunitat Valenciana	10	Valencia/València	46	0	0	0	0	1	0	0	0	0	1	0	2	appartment	no	1	0	0	0		0	0	0	0	0	1	no	basic needs	1	0	0	0		0	0	0	1	0	0	1	0	1
yes	survey123	70to79	male	ES	Andalucía	1	Sevilla	41	0	0	0	1	0	1	0	0	0	1	0	3	single_family	yes	1	0	1	0		0	0	0	0	0	1	no	basic needs	1	0	0	0		0	0	0	0	0	0	1	0	1
yes	gforms	50to59	female	ES	Comunitat Valenciana	10	Alicante/Alacant	3	0	0	0	0	0	1	0	0	0	1	0	2	appartment	yes	1	0	0	0		0	0	0	0	0	1	no	basic needs	1	0	0	0		0	0	0	1	0	0	1	0	1
yes	gforms	60to69	female	ES	Comunitat Valenciana	10	Valencia/València	46	0	0	1	0	0	0	1	0	0	1	0	3	appartment	no	1	0	1	0		0	0	0	0	0	0	no	work	1	0	0	0		0	0	0	0	0	0	0	0	1
yes	survey123	40to49	female	ES	Madrid, Comunidad de	13	Madrid	28	1	1	0	0	1	1	0	0	0	1	0	5more	single_family	yes	1	0	0	0		0	0	0	1	0	0	no	stayed home	1	0	0	0		0	0	0	0	0	0	0	1	0
yes	gforms	40to49	female	ES	Comunitat Valenciana	10	Valencia/València	46	1	0	0	0	1	0	0	0	0	1	0	4	appartment	no	1	0	1	0		0	0	0	0	0	1	no	work	1	1	0	0		0	0	0	0	0	0	1	0	1
yes	gforms	60to69	female	ES	Comunitat Valenciana	10	Valencia/València	46	0	0	0	0	0	0	1	0	0	1	0	2	appartment	yes	1	0	0	0		0	0	0	0	0	1	yes	basic needs	1	0	0	0		0	0	0	0	0	0	0	0	1
yes	gforms	50to59	male	ES	Castilla-La Mancha	8	Albacete	2	0	0	0	1	0	0	0	0	0	1	0	3	appartment	yes	1	0	1	0		0	0	0	0	0	0	no	work	1	0	0	0		0	0	0	0	0	0	0	0	1
yes	survey123	30to39	female	ES	Castilla y León	7	Valladolid	47										0	1	1	appartment	yes	1	0	0	0		0	0	0	0	0	1	no	work	1	0	0	0		0	0	0	0	0	0	0	0	0
yes	gforms	60to69	male	ES	Comunitat Valenciana	10	Valencia/València	46	0	0	1	0	0	0	1	0	0	1	0	3	single_family	yes	1	0	0	0		0	0	0	0	0	1	no	basic needs	1	1	0	0		0	0	0	0	0	0	1	0	1
yes	gforms	40to49	female	ES	Comunitat Valenciana	10	Alicante/Alacant	3	1	0	0	0	1	0	0	0	0	1	0	3	appartment	yes	1	0	1	0		0	0	0	0	0	0	no	work	1	0	0	0		0	0	0	0	0	0	1	0	1
yes	gforms	21to29	female	ES	Comunitat Valenciana	10	Valencia/València	46	0	0	0	1	0	0	0	0	0	1	0	2	appartment	no	1	0	0	0		0	0	0	0	0	1	no	basic needs	1	0	0	0		0	0	0	0	0	0	1	0	1
yes	gforms	60to69	male	ES	Comunitat Valenciana	10	Valencia/València	46	0	0	0	0	0	1	1	0	1	1	0	3	appartment	no	1	0	1	0		0	0	0	0	0	1	no	work	1	1	1	0		0	0	0	0	0	0	1	0	1
yes	gforms	60to69	female	ES	Madrid, Comunidad de	13	Madrid	28	0	0	0	0	0	0	1	0	0	1	0	2	appartment	yes	1	0	0	0		0	0	0	0	0	1	yes	basic needs	1	0	0	0		0	1	0	0	0	1	1	0	0
yes	gforms	50to59	female	ES	Comunitat Valenciana	10	Valencia/València	46	0	0	1	0	0	1	0	0	0	1	0	3	single_family	yes	1	0	1	0		0	0	0	0	0	0	no	basic needs	1	0	0	0		0	0	0	0	0	0	1	0	1
yes	gforms	50to59	female	ES	Comunitat Valenciana	10	Valencia/València	46	0	0	0	1	0	0	0	0	0	1	0	2	single_family	yes	1	0	0	0		0	0	0	1	0	0	no	stayed home	1	0	0	0		0	0	0	0	0	0	0	1	0
yes	survey123	50to59	female	ES	Andalucía	1	Cádiz	11	0	1	0	0	0	1	0	0	0	1	0	4	appartment	yes	1	0	1	0		0	0	0	0	0	0	no	basic needs	1	0	0	0		0	0	0	0	0	0	1	0	1
yes	gforms	30to39	male	ES	Comunitat Valenciana	10	Alicante/Alacant	3	0	0	0	1	1	0	0	0	0	1	0	2	appartment	yes	1	0	1	0		0	0	0	0	0	0	no	work	1	0	0	0		0	0	0	0	0	1	0	0	0
yes	gforms	60to69	male	ES	Comunitat Valenciana	10	Alicante/Alacant	3	0	0	0	0	0	0	1	0	0	1	0	2	single_family	yes	1	0	0	0			0	0	0	0	1	no	basic needs	1	0	0	0		0	0	0	0	0	0	1	0	1
yes	gforms	40to49	female	ES	Comunitat Valenciana	10	Alicante/Alacant	3	0	1	0	0	0	1	0	0	0	1	0	4	appartment	yes	1	0	1	0		0	0	0	0	0	0	no	basic needs	1	0	0	0		0	0	0	0	0	0	1	0	1
yes	gforms	60to69	male	ES	Castilla-La Mancha	8	Albacete	2	0	0	0	0	0	0	1	0	0	1	0	2	single_family	yes	1	0	0	0		0	0	0	0	0	1	no	basic needs	1	1	0	0		0	0	0	0	0	0	1	0	1
yes	gforms	40to49	female	ES	Castilla-La Mancha	8	Cuenca	16	0	0	0	0	1	0	0	0	0	1	0	1	single_family	yes	1	0	1	0		0	0	0	0	0	0	yes	work	1	0	0	0		0	0	0	0	0	0	0	0	0
yes	gforms	50to59	female	ES	Comunitat Valenciana	10	Valencia/València	46	0	0	1	0	0	1	1	0	0	1	0	3	appartment	yes	1	0	0	0		0	0	0	0	0	1	no	basic needs	1	0	0	0		0	0	0	1	0	0	1	0	1
yes	gforms	30to39	male	ES	Comunitat Valenciana	10	Valencia/València	46	1	0	0	1	0	0	0	0	0	1	0	4	appartment	yes	1	0	1	0		0	0	0	0	0	1	no	basic needs	1	1	0	0		0	0	0	1	0	0	1	0	1
yes	gforms	30to39	male	ES	Comunitat Valenciana	10	Valencia/València	46	1	0	0	1	0	0	0	0	0	1	0	4	appartment	yes	1	0	0	0		0	0	0	0	0	1	no	medical	1	0	0	1		0	0	0	0	0	0	1	0	1
yes	gforms	30to39	female	ES	Comunitat Valenciana	10	Alicante/Alacant	3	1	0	0	1	1	0	0	0	0	1	0	4	single_family	no	1	0	0	0		0	0	0	1	0	0	no	stayed home	1	0	0	0		0	0	0	0	0	0	0	1	0
yes	gforms	21to29	female	ES	Comunitat Valenciana	10	Valencia/València	46	0	0	0	1	0	0	0	0	0	1	0	2	appartment	no	1	0	0	0		0	0	0	1	0	0	no	stayed home	1	0	0	0		0	0	0	0	0	0	0	1	0
yes	gforms	40to49	male	ES	Comunitat Valenciana	10	Valencia/València	46	1	0	0	0	1	0	0	0	0	1	0	4	appartment	yes	1	0	1	0		0	0	0	0	0	1	no	basic needs	1	1	0	0		0	0	0	0	0	0	1	0	1
yes	gforms	60to69	female	ES	Comunitat Valenciana	10	Valencia/València	46	0	0	0	0	0	0	1	0	0	1	0	2	single_family	yes	1	0	1	0		0	0	0	0	0	0	no	work	1	1	0	0		0	0	0	0	0	0	1	0	0
yes	gforms	40to49	female	ES	Comunitat Valenciana	10	Valencia/València	46	0	1	0	0	1	1	0	0	1	1	0	4	appartment	no	1	0	1	0			0	0	0	0	0	no	work	1	1	1	0		0	0	0	1	0	0	1	0	1
yes	survey123	40to49	female	ES	Madrid, Comunidad de	13	Madrid	28	1	0	0	0	1	0	0	0	0	1	0	4	appartment	yes	1	0	0	0		0	0	0	1	0	0	no	stayed home	1	0	0	0		0	0	0	0	0	0	0	1	0
yes	gforms	40to49	female	ES	Comunitat Valenciana	10	Alicante/Alacant	3	1	0	0	0	1	0	0	0	0	1	0	3	appartment	no	1	0	1	0			0	0		0	1	no	work	1	0	0	0		0	0	0	0	0	0	1		1
yes	gforms	21to29	female	ES	Castilla y León	7	Zamora	49	0	0	0	0	0	0	1	0	0	1	0	3	appartment	yes	1	0	0	0		0	0	0	1	0	0	no	stayed home	1	0	0	0		0	0	0	0	0	0	0	1	0
yes	gforms	30to39	female	ES	Comunitat Valenciana	10	Valencia/València	46	0	0	0	0	1	0	0	0	0	1	0	2	appartment	no	1	0	0	0		0	0	0	0	0	1	no	medical	1	0	0	1		0	0	0	0	0	0	1	0	1
yes	gforms	40to49	male	ES	Comunitat Valenciana	10	Valencia/València	46	1	0	0	0	1	0	0	0	0	1	0	3	single_family	no	1	0	0	0		0	0	0	0	0	1	no	basic needs	1	0	1	0		0	0	0	0	0	0	0	0	1
yes	gforms	50to59	male	ES	Galicia	12	Coruña, A	15	0	0	0	0	0	1	0	0	1	1	0	3	single_family	yes	1	0	1	0		0	0	0	0	0	0	no	basic needs	1	1	0	0		0	0	0	1	0	0	1	0	1
yes	gforms	40to49	male	ES	Balears, Illes	4	Balears, Illes	7	1	1	0	0	1	0	0	0	0	1	0	4	appartment	no	1	0	1	0		0	0	0	0	0	1	no	work	1	1	1	0		0	0	1	0	0	0	1	0	1
yes	gforms	60to69	female	ES	Comunitat Valenciana	10	Alicante/Alacant	3	0	0	0	0	0	0	0	1	0	1	0	2	appartment	no	1	0	0	0		0	0	0	0	0	1	no	basic needs	1	0	0	0		0	0	0	0	0	0	1	0	1
yes	gforms	50to59	female	ES	Comunitat Valenciana	10	Valencia/València	46	0	1	0	0	0	1	0	0	0	1	0	3	appartment	yes	1	0	0	0		0	0	0	0	0	1	no	work	1	0	0	0		0	0	0	0	0	0	0	0	0
yes	gforms	50to59	male	ES	Comunitat Valenciana	10	Alicante/Alacant	3	0	1	0	0	1	1	0	0	0	1	0	4	single_family	yes	1	0	1	0		0	0	0	0	0	1	no	work	1	1	0	0		0	1	0	0	0	1	0	0	1
yes	survey123	40to49	female	ES	Comunitat Valenciana	10	Alicante/Alacant	3	0	1	0	0	1	0	0	0	0	1	0	3	appartment	yes	1	0	1	0		0	0	0	0	0	1	no	basic needs	1	0	0	0		0	0	0	0	0	0	1	0	1
yes	gforms	50to59	female	ES	Murcia, Región de	14	Murcia	30	0	0	0	0	0	1	0	0	0	1	0	1	single_family	yes	1	0	0	0			0	0	0	0	1	no	other	1	0	0	0		0	0	0	0	0	0	0	0	0
yes	gforms	50to59	male	ES	Cataluña	9	Barcelona	8	0	1	0	0	1	1	0	0	0	1	0	4	appartment	no	1	0	0	0		0	0	0	0	0	1	no	basic needs	1	1	0	0		0	0	0	0	0	0	1	0	1
yes	survey123	30to39	female	ES	Murcia, Región de	14	Murcia	30	1	0	0	0	1	0	0	0	0	1	0	4	appartment	yes	1	0	1	0		0	0	0	0	0	1	no	basic needs	1	0	0	0		0	0	0	0	0	0	0	0	1
yes	gforms	60to69	female	ES	Comunitat Valenciana	10	Valencia/València	46	0	0	0	1	0	0	0	1	0	1	0	3	single_family	yes	1	0	1	0		0	0	0	0	0	0	yes	other	1	0	0	0		0	0	0	0	0	1	0	0	0
yes	gforms	40to49	female	ES	Comunitat Valenciana	10	Valencia/València	46	0	1	1	0	1	0	0	0	0	1	0	4	appartment	yes	1	0	0	0		0	0	0	0	0	1	yes	work	1	0	0	0		0	0	0	0	0	0	1	0	1
yes	gforms	40to49	female	ES	Comunitat Valenciana	10	Valencia/València	46	1	1	0	0	1	0	0	0	0	1	0	4	appartment	yes	1	0	1	0		0	0	0	0	0	0	yes	work	1	1	0	0		0	1	1	0	0	1	1	0	0
yes	gforms	21to29	female	ES	Comunitat Valenciana	10	Valencia/València	46										0	1	1	single_family	yes	1	0	1	0		0	0	0	0	0	1	no	basic needs	1	0	0	0		0	0	0	0	0	0	0	0	1
yes	gforms	30to39	female	ES	Comunitat Valenciana	10	Valencia/València	46	0	0	0	1	1	0	0	0	0	1	0	2	appartment	yes	1	0	0	0		0	0	0	0	0	1	no	work	1	0	0	0		0	0	0	0	0	0	1	0	1
yes	gforms	50to59	female	ES	Comunitat Valenciana	10	Alicante/Alacant	3	0	0	1	0	0	0	0	0	0	1	0	2	appartment	no	1	0	0	0			0	0	0	0	1	no	basic needs	1	0	0	0		0	0	0	0	0	0	0	0	1
yes	gforms	40to49	male	ES	Andalucía	1	Cádiz	11	1	0	0	0	1	0	0	0	0	1	0	4	appartment	yes	1	0	1	0		0	0	0	0	0	1	no	basic needs	1	1	0	0		0	0	0	0	0	0	0	0	1
yes	gforms	40to49	male	ES	Comunitat Valenciana	10	Valencia/València	46	1	0	0	0	1	0	0	0	0	1	0	4	appartment	no	1	0	1	0		0	0	0	0	0	0	no	basic needs	1	0	0	0		0	0	0	0	0	0	0	0	1
yes	survey123	30to39	female	ES	Comunitat Valenciana	10	Valencia/València	46	1	0	0	0	1	0	0	0	0	1	0	4	single_family	yes	1	0	1	0		0	0	0	0	0	0	no	work	1	0	0	0		0	1	0	0	0	1	1	0	1
yes	gforms	18to20	female	ES	Comunitat Valenciana	10	Alicante/Alacant	3	0	0	1	0	0	0	0	0	0	1	0	3	appartment	no	1	0	0	0			0	0	0	0	1	no	basic needs	1	0	0	0		0	0	0	0	0	0	1	0	1
yes	gforms	30to39	female	ES	Comunitat Valenciana	10	Alicante/Alacant	3	0	0	0	1	0	0	0	0	0	1	0	2	appartment	yes	1	0	1	0		0	0	0	0	0	0	no	work	1	1	0	0		0	1	0	0	0	1	1	0	0
yes	gforms	30to39	female	ES	Comunitat Valenciana	10	Valencia/València	46	1	0	0	0	1	0	0	0	0	1	0	3	single_family	no	1	0	1	0		0	0	0	0	0	0	no	medical	1	0	0	0		0	0	1	0	0	0	0	0	1
yes	gforms	50to59	male	ES	Comunitat Valenciana	10	Valencia/València	46	0	0	0	0	0	1	0	0	0	1	0	1	single_family	yes	1	0	1	0		0	0	0	0	0	0	no	work	1	0	0	0		0	0	0	0	0	0	1	0	1
yes	survey123	40to49	female	ES	Madrid, Comunidad de	13	Madrid	28	0	0	0	0	0	0	0	1	0	1	0	2	single_family	yes	1	0	1	0		0	0	0	0	0	1	no	basic needs	1	0	0	0		0	0	0	0	0	0	1	0	1
yes	survey123	40to49	female	ES	Comunitat Valenciana	10	Valencia/València	46	0	0	0	0	0	0	0	1	0	1	0	2	appartment	no	1	0	0	0		0	0	1	0	0	1	no	work	1	1	0	0		0	0	0	0	0	0	1	0	1
yes	gforms	50to59	female	ES	Comunitat Valenciana	10	Alicante/Alacant	3	0	1	0	0	0	1	0	0	0	1	0	4	appartment	yes	1	0	1	0		0	0	0	0	0	1	no	work	1	0	0	0		0	0	0	0	0	0	0	0	1
yes	gforms	30to39	male	ES	Comunitat Valenciana	10	Alicante/Alacant	3	1	0	0	1	0	0	0	0	0	1	0	3	appartment	no	1	0	1	0		0	0	0	0	0	1	yes	work	1	1	0	0		0	0	0	0	0	0	0	0	1
yes	gforms	30to39	female	ES	Comunitat Valenciana	10	Valencia/València	46										0	1	1	appartment	yes	1	0	1	0		0	0	0	0	0	1	yes	medical	1	0	0	0		0	0	1	0	0	0	0	0	1
yes	gforms	60to69	male	ES	Comunitat Valenciana	10	Valencia/València	46	0	0	0	0	1	0	1	0	0	1	0	2	single_family	yes	1	0	1	0		0	0	0	0	0	1	yes	basic needs	1	1	0	0		0	1	0	0	0	1	0	0	1
yes	gforms	50to59	female	ES	Comunitat Valenciana	10	Valencia/València	46	0	0	0	0	0	1	0	0	0	1	0	1	appartment	yes	1	0	0	0		0	0	0	0	0	1	no	basic needs	1	0	1	0		0	0	0	0	0	1	1	0	1
yes	gforms	40to49	female	ES	Comunitat Valenciana	10	Alicante/Alacant	3	1	0	0	0	0	0	0	0	0	1	0	2	appartment	yes	1	0	0	0			0	0	0	0	1	no	basic needs	1	0	0	0		0	0	0	0	0	0	0	0	1
yes	gforms	40to49	female	ES	Comunitat Valenciana	10	Valencia/València	46	1	1	0	0	1	0	0	0	0	1	0	4	appartment	no	1	0	1	0		0	0	0	0	0	1	no	work	1	0	0	0		0	0	0	0	0	0	0	0	1
yes	gforms	30to39	female	ES	Comunitat Valenciana	10	Valencia/València	46										0	1	1	appartment	yes	1	0	0	0		0	0	0	0	1	1	no	basic needs	1	0	0	0		0	0	0	0	0	0	0	0	1
yes	gforms	70to79	male	ES	Comunitat Valenciana	10	Valencia/València	46	0	0	0	0	0	0	1	1	0	1	0	2	single_family	yes	1	0	0	0		0	0	0	1	0	0	no	stayed home	1	0	0	0		0	0	0	0	0	0	0	1	0
yes	gforms	40to49	male	ES	Comunitat Valenciana	10	Alicante/Alacant	3	1	1	0	0	1	0	0	0	0	1	0	4	appartment	no	1	0	0	0		0	0	0	0	0	1	no	basic needs	1	1	0	0		0	0	0	0	0	0	1	0	1
yes	survey123	30to39	female	ES	Comunitat Valenciana	10	Alicante/Alacant	3	1	0	0	1	0	0	0	0	0	1	0	3	appartment	no	1	0	1	0		0	0	0	0	0	1	no	work	1	0	0	0		0	0	0	0	0	0	0	0	1
yes	gforms	21to29	male	ES	Castilla-La Mancha	8	Ciudad Real	13	0	0	1	0	0	0	0	0	0	1	0	2	appartment	yes	1	0	0	0		0	0	0	0	0	1	no	basic needs	1	0	1	0		0	0	0	0	0	1	0	0	1
yes	gforms	60to69	female	ES	Comunitat Valenciana	10	Valencia/València	46	0	0	0	1	0	0	1	0	0	1	0	3	appartment	no	1	0	0	0			0	0	0	0	1	no	basic needs	1	1	0	0		0	0	0	0	0	0	0	0	1
yes	gforms	40to49	female	ES	Comunitat Valenciana	10	Valencia/València	46	1	1	0	0	1	0	0	0	0	1	0	4	appartment	no	1	0	1	0		0	0	0	0	0	0	no	work	1	0	0	0		0	0	0	0	0	0	0	0	0
yes	gforms	30to39	female	ES	Comunitat Valenciana	10	Valencia/València	46	1	0	0	1	0	0	0	0	0	1	0	4	appartment	yes	1	0	1	0		0	0	0	0	0	1	no	work	1	0	0	0		0	0	0	0	0	0	1	0	1
yes	gforms	18to20	female	ES	Comunitat Valenciana	10	Valencia/València	46	1	1	1	0	0	1	0	0	0	1	0	5more	appartment	no	1	0	0	0		0	0	0	0	0	1	no	basic needs	1	0	0	0		0	1	0	0	0	1	1	0	1
yes	gforms	40to49	female	ES	Comunitat Valenciana	10	Alicante/Alacant	3	1	1	0	1	1	0	0	0	0	1	0	4	single_family		1	0	0	0		0	0	0	1	0	0	no	stayed home	1	0	0	0		0	0	0	0	0	0	0	1	0
yes	gforms	21to29	female	ES	Comunitat Valenciana	10	Valencia/València	46	0	0	0	0	1	0	0	0	0	1	0	2	appartment	no	1	0	1	0			0	0	0	0	1	no	basic needs	1	0	0	0		0	0	0	0	0	0	1	0	1
yes	gforms	40to49	female	ES	Comunitat Valenciana	10	Valencia/València	46	1	0	0	1	0	0	0	0	0	1	0	4	appartment	yes	1	0	0	0		0	0	0	1	0	0	no	basic needs	1	0	1	0		0	0	0	0	0	0	0	0	1
yes	survey123	40to49	female	ES	Andalucía	1	Granada	18	1	0	0	0	1	0	0	0	0	1	0	5more	single_family	yes	1	0	0	0		0	0	0	1	0	0	no	stayed home	1	0	0	0		0	0	0	0	0	0	0	1	0
yes	gforms	40to49	female	ES	Madrid, Comunidad de	13	Madrid	28	1	0	0	0	1	0	0	0	0	1	0	4	appartment	yes	1	0	1	0		0	0	0	0	0	0	no	basic needs	1	0	0	0		0	0	0	0	0	0	0	0	1
yes	survey123	60to69	male	ES	Murcia, Región de	14	Murcia	30	0	0	1	1	0	0	1	0	0	1	0	4	single_family	yes	1	0	1	0		0	0	0	0	0	1	no	basic needs	1	1	0	0		0	1	0	0	0	1	0	0	1
yes	gforms	40to49	male	ES	Canarias	5	Santa Cruz de Tenerife	38	1	0	0	0	1	0	0	0	0	1	0	5more	appartment	yes	1	0	1	0			0	0	0	0	1	yes	work	1	0	0	0		0	0	0	0	0	0	0	0	1
yes	gforms	30to39	male	ES	Andalucía	1	Málaga	29	0	0	0	1	0	0	0	0	0	1	0	2	appartment	yes	1	0	0	0		0	0	0	0	0	1	no	basic needs	1	0	0	0		0	0	0	0	0	0	0	0	1
yes	gforms	40to49	male	ES	País Vasco	16	Bizkaia	48	0	1	0	0	1	0	0	0	0	1	0	4	appartment	no	1	0	1	0		0	0	0	0	0	0	no	basic needs	1	1	0	0		0	0	0	0	0	0	1	0	1
yes	survey123	30to39	female	ES	Cantabria	6	Cantabria	39										0	1	1	appartment	yes	1	0	1	0		0	0	0	0	0	0	no	work	1	0	0	0		0	0	0	1	0	0	1	0	1
yes	gforms	60to69	female	ES	Comunitat Valenciana	10	Valencia/València	46	0	0	0	0	0	0	1	0	0	1	0	2	appartment	yes	1	0	0	0		0	0	0	0	0	1	no	basic needs	1	0	0	0		0	0	0	0	0	0	1	0	1
yes	gforms	60to69	male	ES	Castilla-La Mancha	8	Cuenca	16	0	0	0	0	0	0	1	0	0	1	0	2	appartment	yes	1	0	1	0			0	0	0	0	0	no	basic needs	1	1	0	0		0	0	0	0	0	0	0	0	1
yes	gforms	30to39	female	ES	Comunitat Valenciana	10	Alicante/Alacant	3	1	1	0	1	0	1	0	0	0	1	0	4	appartment	no	1	0	1	0		0	0	0	0	0	1	no	work	1	0	0	0		0	0	0	0	0	0	1	0	1
yes	survey123	30to39	female	ES	Comunitat Valenciana	10	Alicante/Alacant	3	1	0	0	1	0	0	0	0	0	1	0	3	single_family	no	1	0	1	0		0	0	0	0	0	0	no	basic needs	1	0	0	0		0	0	0	0	0	0	1	0	1
yes	gforms	40to49	female	ES	Comunitat Valenciana	10	Valencia/València	46	0	1	0	0	0	0	1	0	0	1	0	3	appartment	yes	1	0	1	0		0	0	0	0	0	0	no	work	1	1	0	0		0	0	0	0	0	0	1	0	1
yes	gforms	50to59	male	ES	Comunitat Valenciana	10	Valencia/València	46	0	0	1	0	0	0	0	0	0	1	0	3	single_family	yes	1	0	1	0		0	0	0	0	0	0	no	basic needs	1	0	0	0		0	0	0	0	0	0	0	0	1
yes	gforms	30to39	female	ES	Comunitat Valenciana	10	Castellón/Castelló	12	1	0	0	0	0	0	0	0	0	1	0	2	appartment	no	1	0	1	0		0	0	0	0	0	0	no	basic needs	1	0	0	0		0	1	0	0	0	1	0	0	1
yes	gforms	50to59	female	ES	Madrid, Comunidad de	13	Madrid	28	0	1	0	0	0	1	0	0	0	1	0	3	single_family	no	1	0	1	0		0	0	0	0	0	0	no	work	1	0	0	0		0	0	0	0	0	1	0	0	1
yes	gforms	50to59	female	ES	Comunitat Valenciana	10	Alicante/Alacant	3	0	0	1	0	0	1	0	0	0	1	0	3	appartment	yes	1	0	1	0		0	0	0	0	0	0	no	basic needs	1	0	0	0		0	0	0	0	0	0	0	0	1
yes	gforms	60to69	female	ES	Comunitat Valenciana	10	Alicante/Alacant	3	0	0	1	0	0	0	0	0	0	1	0	3	appartment	yes	1	0	0	0		0	0	0	0	0	1	no	basic needs	1	0	0	0		0	0	0	0	0	0	0	0	1
yes	gforms	21to29	female	ES	Comunitat Valenciana	10	Alicante/Alacant	3	0	0	1	0	0	1	1	0	0	1	0	4	single_family	no	1	0	1	0		0	0	0	0	0	0	no	other	1	0	0	0		0	1	0	0	0	1	0	0	0
yes	gforms	30to39	female	ES	Castilla-La Mancha	8	Toledo	45	0	0	0	0	1	0	0	0	0	1	0	2	single_family	yes	1	0	1	0			0	0	0	0	0	no	work	1	0	0	0		0	0	0	0	0	0	0	0	0
yes	gforms	40to49	male	ES	Galicia	12	Coruña, A	15	0	0	0	0	1	0	0	0	0	1	0	2	appartment	yes	1	0	1	0			0	0	0	0	0	no	work	1	1	0	0		0	1	0	1	0	1	1	0	1
yes	gforms	60to69	male	ES	Comunitat Valenciana	10	Alicante/Alacant	3	0	0	0	0	0	0	1	0	0	1	0	2	single_family	yes	1	0	1	0		0	0	0	0	0	0	no	basic needs	1	0	0	0		0	0	0	0	0	0	1	0	1
yes	gforms	18to20	female	ES	Comunitat Valenciana	10	Alicante/Alacant	3	0	1	0	0	1	1	0	0	0	1	0	5more	appartment	yes	1	0	0	0		0	0	0	1	0	0	no	stayed home	1	0	0	0		0	0	0	0	0	0	0	1	0
yes	gforms	30to39	female	ES	Comunitat Valenciana	10	Castellón/Castelló	12	1	0	0	1	0	0	0	0	0	1	0	3	single_family	no	1	0	1	0		0	0	0	0	0	0	no	work	1	0	0	0		0	0	0	0	0	0	0	0	1
yes	gforms	60to69	female	ES	Comunitat Valenciana	10	Alicante/Alacant	3	0	1	1	0	0	0	1	0	0	1	0	4	appartment	yes	1	0	1	0		0	0	0	0	0	1	yes	work	1	0	0	0		0	0	0	0	0	0	1	0	1
yes	survey123	50to59	female	ES	Comunitat Valenciana	10	Valencia/València	46										0	1	1	appartment	yes	1	0	1	0		0	0	0	0	0	0	no	work	1	0	0	0		0	1	0	0	0	1	0	0	1
yes	gforms	40to49	male	ES	Comunitat Valenciana	10	Alicante/Alacant	3	1	0	0	0	1	0	0	0	0	1	0	4	appartment	yes	1	0	1	0			0	0	0	0	1	no	work	1	0	0	0		0	0	0	0	0	0	1	0	1
yes	gforms	40to49	female	ES	Comunitat Valenciana	10	Alicante/Alacant	3	1	0	0	0	1	0	0	0	0	1	0	4	single_family	no	1	0	1	0		0	0	0	0	0	0	no	basic needs	1	0	0	0		0	0	0	0	0	0	1	0	1
yes	gforms	50to59	male	ES	Murcia, Región de	14	Murcia	30	0	0	0	0	0	1	0	0	0	1	0	5more	appartment	yes	1	0	1	0		0	0	0	0	0	0	no	basic needs	1	0	0	0		0	0	0	0	0	0	0	0	1
yes	gforms	50to59	male	ES	Comunitat Valenciana	10	Valencia/València	46	0	0	0	0	1	0	0	0	0	1	0	2	appartment	yes	1	0	0	0		0	0	0	0	0	1	no	work	1	0	0	0		0	0	0	0	0	0	0	0	1
yes	gforms	18to20	female	ES	Comunitat Valenciana	10	Valencia/València	46	0	1	0	0	0	1	0	0	0	1	0	5more	appartment	yes	1	0	0	0		0	0	0	1	0	0	no	stayed home	1	0	0	0		0	0	0	0	0	0	0	1	0
yes	gforms	40to49	female	ES	Comunitat Valenciana	10	Castellón/Castelló	12	1	0	0	0	1	1	0	0	0	1	0	3	single_family	yes	1	0	1	0		0	0	0	0	0	0	yes	work	1	1	0	0		0	0	0	0	0	0	0	0	1
yes	gforms	30to39	female	ES	Comunitat Valenciana	10	Valencia/València	46	1	1	0	1	1	0	0	0	0	1	0	5more	appartment	no	1	0	0	0		0	0	0	1	0	0	no	stayed home	1	0	0	0		0	0	0	0	0	0	0	1	0
yes	gforms	40to49	female	ES	Comunitat Valenciana	10	Valencia/València	46	1	1	0	0	1	0	0	0	0	1	0	4	appartment	yes	1	0	1	0		0	0	0	0	0	0	no	basic needs	1	0	1	0		0	0	0	0	0	0	1	0	1
yes	gforms	40to49	male	ES	Comunitat Valenciana	10	Valencia/València	46	0	1	0	0	1	0	0	0	0	1	0	4	single_family	yes	1	0	1	0		0	0	0	0	0	0	no	work	1	0	1	0		0	1	0	0	0	1	1	0	1
yes	gforms	50to59	female	ES	Navarra, Comunidad Foral de	15	Navarra	31	0	0	0	0	0	1	0	0	0	1	0	2	single_family	yes	1	0	1	0		0	0	0	0	0	0	yes	medical	1	0	0	0		0	0	1	0	0	0	0	0	0
yes	gforms	50to59	female	ES	Andalucía	1	Almería	4	0	1	1	0	0	1	0	0	0	1	0	5more	appartment	yes	1	0	0	0		0	0	0	0	0	1	no	basic needs	1	1	0	0		0	0	0	0	0	0	1	0	1
yes	gforms	40to49	male	ES	Melilla	19	Melilla	52	1	1	0	0	1	0	0	0	0	1	0	5more	single_family	yes	1	0	1	0		0	0	0	0	0	1	no	work	1	1	1	0		0	0	0	0	0	0	0	0	1
yes	gforms	50to59	female	ES	Comunitat Valenciana	10	Valencia/València	46	0	0	0	0	0	1	0	0	1	1	0	3	single_family	yes	1	0	0	1		0	0	0	0	0	1	no	work	1	0	0	0		0	0	0	0	0	0	0	0	1
yes	gforms	60to69	female	ES	Madrid, Comunidad de	13	Madrid	28	0	0	0	0	0	0	1	0	0	1	0	1	appartment	yes	1	0	0	0		0	0	0	0	0	1	no	basic needs	1	1	0	0		0	0	0	0	0	0	1	0	1
yes	gforms	30to39	male	ES	Castilla-La Mancha	8	Albacete	2	0	0	0	0	0	0	1	0	0	1	0	4	appartment	no	1	0	0	0		0	0	0	0	0	1	no	basic needs	1	1	0	0		0	0	0	0	0	0	1	0	1
yes	gforms	30to39	female	ES	Andalucía	1	Málaga	29	1	0	0	1	1	0	0	0	0	1	0	3	appartment	yes	1	0	1	1		0	0	0	0	0	0	no	work	1	1	1	0		0	0	0	0	0	0	1	0	1
yes	gforms	60to69	female	ES	Comunitat Valenciana	10	Valencia/València	46										0	1	1	single_family	yes	1	0	1	0		0	0	0	0	0	0	no	basic needs	1	0	0	0		0	0	0	0	0	1	0	0	1
yes	gforms	60to69	female	ES	Castilla-La Mancha	8	Albacete	2	0	0	0	1	0	0	0	0	0	1	0	2	appartment	yes	1	0	0	0		0	0	0	0	0	1	no	medical	1	0	0	1		0	0	0	0	0	0	0	0	0
yes	gforms	60to69	female	ES	Comunitat Valenciana	10	Valencia/València	46	0	0	0	0	0	1	0	0	0	1	0	2	appartment	yes	1	0	0	0		0	0	0	0	0	1	yes	basic needs	1	0	0	0		0	0	0	0	0	0	1	0	1
yes	gforms	30to39	female	ES	Comunitat Valenciana	10	Valencia/València	46	1	0	0	1	0	0	0	0	0	1	0	5more	appartment	no	1	0	1	0		0	0	0	0	0	1	yes	basic needs	1	1	0	0		0	1	0	0	0	1	1	0	1
yes	gforms	80more	female	ES	Comunitat Valenciana	10	Valencia/València	46										0	1	1	single_family	yes	1	0	0	0		0	0	0	0	0	1	yes	basic needs	1	1	0	0		0	0	0	0	0	0	1	0	1
yes	gforms	40to49	male	ES	Comunitat Valenciana	10	Alicante/Alacant	3	0	0	0	0	1	0	0	0	0	1	0	1	appartment	yes	1	0	1	0		0	0	0	0	0	0	no	work	1	0	0	0		0	0	0	0	0	0	0	0	1
yes	gforms	60to69	female	ES	Comunitat Valenciana	10	Valencia/València	46										0	1	1	other	yes	1	0	0	0		0	0	0	0	0	1	no	basic needs	1	0	0	0		0	0	0	0	0	0	1	0	1
yes	gforms	50to59	female	ES	Comunitat Valenciana	10	Alicante/Alacant	3	0	0	1	0	0	1	0	0	0	1	0	4	appartment	yes	1	0	0	0		0	0	0	0	0	1	no	work	1	0	0	0		0	0	0	0	0	0	1	0	1
yes	gforms	30to39	female	ES	Comunitat Valenciana	10	Alicante/Alacant	3	1	0	0	1	1	0	0	0	0	1	0	4	appartment	no	1	0	1	0		0	0	0	0	0	1	no	basic needs	1	0	1	0		0	0	0	0	0	0	0	0	1
yes	gforms	40to49	male	ES	Comunitat Valenciana	10	Alicante/Alacant	3	1	1	0	0	1	0	0	0	0	1	0	4	appartment	no	1	0	1	0		0	0	0	0	0	0	no	basic needs	1	0	0	0		0	0	0	0	0	0	1	0	1
yes	gforms	21to29	female	ES	Comunitat Valenciana	10	Alicante/Alacant	3	0	0	0	1	0	0	0	0	0	1	0	2	appartment	yes	1	0	1	0			0	0	0	0	1	no	basic needs	1	0	0	0		0	0	0	0	0	0	0	0	1
yes	gforms	60to69	female	ES	Comunitat Valenciana	10	Valencia/València	46	0	0	0	1	0	0	1	0	0	1	0	3	appartment	yes	1	0	0	1		0	0	0	0	0	1	yes	basic needs	1	1	0	0		0	0	0	0	0	0	1	0	1
yes	gforms	60to69	female	ES	Aragón	2	Teruel	44	0	0	0	0	0	0	1	0	0	1	0	1	appartment	yes	1	0	0	0		0	0	0	0	0	1	no	work	1	0	0	0		0	0	0	0	0	0	0	0	1
yes	gforms	40to49	female	ES	Comunitat Valenciana	10	Castellón/Castelló	12	0	1	0	0	1	0	0	0	0	1	0	4	appartment	yes	1	0	1	0		0	0	0	0	0	1	no	work	1	1	1	0		0	1	0	0	0	1	1	0	1
yes	gforms	60to69	male	ES	Cantabria	6	Cantabria	39	0	0	0	0	1	0	1	0	1	1	0	4	appartment	no	1	0	0	0		0	0	0	0	0	1	no	basic needs	1	1	0	0		0	0	0	0	0	0	1	0	1
yes	gforms	60to69	male	ES	Comunitat Valenciana	10	Valencia/València	46	0	0	1	0	0	1	1	0	0	1	0	3	appartment	yes	1	0	1	0		0	0	0	0	0	1	no	work	1	0	0	0		0	0	0	1	0	0	1	0	1
yes	gforms	60to69	male	ES	Canarias	5	Santa Cruz de Tenerife	38										0	1	1	appartment	yes	1	0	1	0		0	0	0	0	0	1	no	medical	1	0	0	0		1	0	0	0	0	0	1	0	1
yes	gforms	40to49	male	ES	Comunitat Valenciana	10	Alicante/Alacant	3	1	0	0	0	1	0	0	0	0	1	0	5more	appartment	no	1	0	1	0			0	0	0	0	1	no	basic needs	1	1	0	0		0	0	0	0	0	0	1	0	1
yes	gforms	40to49	male	ES	Comunitat Valenciana	10	Valencia/València	46	1	0	0	0	1	0	1	1	0	1	0	5more	appartment	no	1	0	1	0		0	0	0	0	0	1	no	basic needs	1	1	0	0		0	0	0	0	0	0	1	0	1
yes	gforms	60to69	female	ES	Comunitat Valenciana	10	Valencia/València	46	0	0	0	0	0	0	1	1	0	1	0	2	single_family	yes	1	0	1	0			0	0	0	0	0	yes	basic needs	1	0	1	0		0	0	0	0	0	0	0	0	1
yes	gforms	50to59	female	ES	Castilla-La Mancha	8	Ciudad Real	13	0	0	1	0	0	1	0	0	0	1	0	4	single_family	yes	1	0	1	1		0	0	0	0	0	1	no	basic needs	1	0	0	0		0	0	0	0	0	0	0	0	1
yes	gforms	40to49	male	ES	Comunitat Valenciana	10	Valencia/València	46										0	1	1	appartment	yes	1	0	1	0		0	0	0	0	0	1	no	basic needs	1	0	0	0		0	0	0	0	0	0	1	0	1
yes	survey123	30to39	male	ES	Comunitat Valenciana	10	Alicante/Alacant	3	1	0	0	1	0	0	0	0	0	1	0	4	single_family	no	1	0	1	0		0	0	0	0	0	0	no	basic needs	1	0	0	0		0	0	0	0	0	0	1	0	1
yes	gforms	60to69	female	ES	Comunitat Valenciana	10	Valencia/València	46										0	1	1	appartment	yes	1	0	0	0		0	0	0	0	0	1	no	basic needs	1	1	0	0		0	0	0	1	0	0	1	0	1
yes	gforms	50to59	female	ES	Comunitat Valenciana	10	Alicante/Alacant	3	0	1	1	0	0	1	0	0	1	1	0	5more	single_family	yes	1	0	1	0		0	0	0	0	0	0	yes	basic needs	1	0	0	0		0	0	0	0	0	0	1	0	1
yes	gforms	60to69	male	ES	Comunitat Valenciana	10	Valencia/València	46	0	0	0	0	0	0	1	0	0	1	0	1	appartment	yes	1	0	0	0		0	0	0	0	0	1	no	basic needs	1	0	0	0		0	0	0	0	0	0	1	0	1
yes	gforms	30to39	male	ES	Comunitat Valenciana	10	Valencia/València	46	0	0	0	0	1	0	0	0	0	1	0	2	appartment	yes	1	0	0	0		0	0	0	0	0	1	no	basic needs	1	0	0	0		0	0	0	0	0	0	0	0	1
yes	gforms	30to39	female	ES	Comunitat Valenciana	10	Alicante/Alacant	3	1	0	0	0	0	0	0	0	0	1	0	2	appartment	yes	1	0	1	0		0	0	0	0	0	0	yes	work	1	0	0	0		0	0	1	0	0	0	0	0	0
yes	gforms	30to39	male	ES	Castilla y León	7	Valladolid	47	0	0	0	1	0	0	0	0	0	1	0	3	appartment	yes	1	0	0	0		0	0	0	0	0	1	no	basic needs	1	0	1	0		0	0	0	1	0	0	0	0	1
yes	gforms	50to59	female	ES	Castilla y León	7	Segovia	40	0	1	0	0	0	1	1	0	0	1	0	4	single_family	yes	1	0	1	0		0	0	0	0	0	0	no	basic needs	1	0	0	0		0	0	0	0	0	0	1	0	1
yes	gforms	40to49	female	ES	Murcia, Región de	14	Murcia	30	1	0	0	1	1	0	0	0	0	1	0	4	single_family	yes	1	0	1	0		0	0	0	0	0	0	no	basic needs	1	0	0	0		0	0	0	0	0	0	1	0	1
yes	gforms	40to49	male	ES	Comunitat Valenciana	10	Alicante/Alacant	3	0	0	0	0	1	0	0	0	0	1	0	1	appartment	no	1	0	0	0		0	0	0	0	0	1	no	basic needs	1	0	0	0		0	0	0	0	0	0	0	0	1
yes	gforms	30to39	male	ES	Comunitat Valenciana	10	Valencia/València	46	1	0	0	1	0	0	0	0	0	1	0	3	appartment	yes	1	0	1	0		0	0	0	0	0	1	yes	basic needs	1	0	0	0		0	0	0	0	0	1	0	0	1
yes	gforms	60to69	male	ES	Comunitat Valenciana	10	Valencia/València	46	0	1	1	0	0	0	1	0	0	1	0	4	appartment	yes	1	0	1	0		0	0	0	0	0	0	no	work	1	1	0	0		1	0	0	0	0	0	1	0	1
yes	gforms	18to20	male	ES	Comunitat Valenciana	10	Alicante/Alacant	3	0	1	0	0	0	1	0	0	0	1	0	3	single_family	yes	1	0	0	0		0	0	0	0	0	1	no	other	1	0	0	0		0	0	0	0	0	0	0	0	0
yes	gforms	21to29	male	ES	Comunitat Valenciana	10	Castellón/Castelló	12	0	0	1	0	0	1	0	0	0	1	0	4	single_family	yes	1	0	1	0		0	0	0	0	0	1	yes	basic needs	1	0	0	0		0	1	0	0	0	1	0	0	1
yes	gforms	40to49	female	ES	Comunitat Valenciana	10	Alicante/Alacant	3	0	1	0	0	1	0	0	0	0	1	0	4	single_family	no	1	0	1	0		0	0	0	0	0	1	no	basic needs	1	1	1	0		0	1	0	0	0	1	0	0	1
yes	gforms	50to59	male	ES	Cataluña	9	Barcelona	8	0	0	0	0	1	1	0	0	0	1	0	2	appartment	no	1	0	0	0		0	0	0	0	1	1	no	medical	1	0	0	0		1	0	1	0	0	0	1	0	0
yes	survey123	30to39	female	ES	Balears, Illes	4	Balears, Illes	7	0	0	0	1	0	0	0	0	0	1	0	3	appartment	yes	1	0	0	0		0	0	0	0	0	1	no	basic needs	1	0	0	0		0	0	0	0	0	0	0	0	1
yes	gforms	50to59	male	ES	Comunitat Valenciana	10	Valencia/València	46	0	0	0	0	0	1	0	0	0	1	0	2	single_family	yes	1	0	1	0		0	0	0	0	0	0	no	basic needs	1	0	0	0		0	0	0	0	0	0	0	0	1
yes	gforms	50to59	female	ES	Comunitat Valenciana	10	Valencia/València	46	0	0	0	0	0	1	0	0	0	1	0	1	appartment	yes	1	0	0	0		0	0	0	0	0	1	no	basic needs	1	0	0	0		0	0	0	0	0	0	1	0	1
yes	gforms	40to49	female	ES	Madrid, Comunidad de	13	Madrid	28	0	1	0	0	0	0	0	0	0	1	0	2	appartment	yes	1	0	0	0		0	0	0	1	0	0	yes	other	1	0	0	0		0	0	0	0	0	1	0	0	0
yes	gforms	50to59	male	ES	Comunitat Valenciana	10	Valencia/València	46	0	0	0	0	0	1	0	0	0	1	0	2	appartment	no	1	0	1	0		0	0	0	0	0	1	no	work	1	1	0	0		0	0	0	0	0	0	1	0	1
yes	gforms	70to79	male	ES	Cataluña	9	Barcelona	8	0	0	0	0	0	0	1	0	0	1	0	2	single_family	yes	1	0	1	0		0	0	0	0	0	0	no	basic needs	1	1	0	0		0	0	0	0	0	0	1	0	1
yes	gforms	40to49	female	ES	Comunitat Valenciana	10	Valencia/València	46	1	0	0	0	1	0	0	0	0	1	0	4	single_family	yes	1	0	1	0		0	0	0	0	0	0	no	basic needs	1	1	0	0		0	0	0	0	0	0	0	0	1
yes	survey123	40to49	male	ES	Comunitat Valenciana	10	Valencia/València	46	1	0	0	0	1	0	0	0	0	1	0	5more	appartment	yes	1	0	0	0		1	0	0	0	0	1	no	basic needs	1	1	0	0		0	0	0	0	0	0	1	0	1
yes	gforms	30to39	female	ES	Comunitat Valenciana	10	Valencia/València	46	1	0	0	1	0	1	0	0	0	1	0	3	single_family	no	1	0	0	0		0	0	0	0	0	1	no	medical	1	1	0	0		1	1	0	0	0	1	1	0	1
yes	gforms	40to49	male	ES	Madrid, Comunidad de	13	Madrid	28	1	0	0	0	1	0	0	0	0	1	0	3	single_family	yes	1	0	1	0		0	0	0	0	0	0	no	basic needs	1	1	0	0		0	0	0	0	0	0	0	0	1
yes	gforms	50to59	female	ES	Comunitat Valenciana	10	Castellón/Castelló	12	0	0	1	0	0	0	0	0	0	1	0	3	single_family	yes	1	0	1	0		0	0	0	0	0	1	no	work	1	0	0	0		0	0	0	0	0	0	1	0	1
yes	gforms	21to29	female	ES	Comunitat Valenciana	10	Valencia/València	46	0	0	0	0	0	0	1	0	0	1	0	2	appartment	yes	1	0	0	0		0	0	0	0	0	1	yes	other	1	0	0	0		0	0	0	1	0	0	0	0	0
yes	gforms	21to29	male	ES	Aragón	2	Zaragoza	50	0	0	1	1	0	0	0	0	0	1	0	2	appartment	no	1	0	0	0		0	0	1	0	0	1	yes	work	1	1	0	0		0	0	0	0	0	0	0	0	1
yes	gforms	50to59	female	ES	Comunitat Valenciana	10	Valencia/València	46	0	1	1	0	0	1	0	0	0	1	0	4	single_family	yes	1	0	0	0		0	0	0	1	0	0	no	stayed home	1	0	0	0		0	0	0	0	0	0	0	1	0
yes	gforms	40to49	female	ES	Comunitat Valenciana	10	Valencia/València	46	1	0	0	0	1	0	0	0	0	1	0	5more	appartment	no	1	0	1	0		0	0	0	0	0	1	no	basic needs	1	0	0	0		0	0	0	0	0	0	1	0	1
yes	gforms	40to49	male	ES	Comunitat Valenciana	10	Valencia/València	46	0	0	0	1	0	0	0	0	0	1	0	2	appartment	yes	1	0	1	0		0	0	1	0	0	1	no	work	1	0	0	0		0	0	0	0	0	0	1	0	0
yes	gforms	21to29	female	ES	Madrid, Comunidad de	13	Madrid	28	0	0	1	0	0	0	0	0	0	1	0	2	appartment	no	1	0	0	0		0	0	0	0	0	1	no	medical	1	0	0	0		1	0	0	0	0	0	0	0	1
yes	gforms	40to49	female	ES	Canarias	5	Santa Cruz de Tenerife	38	0	1	0	0	1	0	0	0	0	1	0	3	single_family	yes	1	0	0	0		0	0	0	0	0	1	no	other	1	0	0	0		0	0	0	0	0	0	0	0	0
yes	gforms	40to49	female	ES	Madrid, Comunidad de	13	Madrid	28										0	1	1	appartment	no	1	0	0	0		0	0	0	0	0	1	no	basic needs	1	0	0	0		0	0	0	0	0	0	0	0	1
yes	gforms	50to59	female	ES	Cataluña	9	Barcelona	8	0	0	0	0	0	1	0	0	0	1	0	2	appartment	no	1	0	0	0			0	0	0	0	1	no	basic needs	1	1	0	0		0	0	0	0	0	0	0	0	0
yes	gforms	60to69	female	ES	Comunitat Valenciana	10	Valencia/València	46	0	0	0	1	0	0	1	0	0	1	0	3	other	yes	0						1					no	other	0									1
yes	gforms	30to39	male	ES	Comunitat Valenciana	10	Valencia/València	46	0	0	0	1	1	0	1	1	0	1	0	5more	single_family	yes	1	0	1	0		0	0	0	0	0	1	no	work	1	0	0	0		0	0	0	0	0	1	0	0	1
yes	gforms	40to49	female	ES	Comunitat Valenciana	10	Valencia/València	46	1	0	0	0	1	0	0	0	0	1	0	3	single_family	yes	1	0	0	0		0	0	0	1	0	0	no	stayed home	1	0	0	0		0	0	0	0	0	0	0	1	0
yes	survey123	60to69	female	ES	Cataluña	9	Barcelona	8	0	0	1	0	0	0	1	0	1	1	0	4	single_family	yes	1	0	1	0		0	0	0	0	0	0	no	basic needs	1	1	0	0		0	0	0	0	0	0	1	0	1
yes	gforms	50to59	male	ES	Comunitat Valenciana	10	Valencia/València	46	0	1	0	0	0	1	0	0	0	1	0	4	appartment	yes	1	0	0	0		0	0	0	0	0	1	no	basic needs	1	0	0	0		0	0	0	0	0	0	1	0	1
yes	gforms	30to39	female	ES	Canarias	5	Santa Cruz de Tenerife	38	0	0	1	1	1	1	1	1	1	1	0	5more	other_shared	yes	1	0	0	0		0	0	1	0	0	1	no	work	1	0	0	0		0	0	0	0	0	1	0	0	1
yes	gforms	40to49	male	ES	Comunitat Valenciana	10	Valencia/València	46	0	1	0	0	1	0	0	0	0	1	0	3	appartment	no	1	0	1	0		0	0	0	0	0	1	no	basic needs	1	1	0	0		0	0	0	0	0	0	0	0	1
yes	gforms	60to69	male	ES	Comunitat Valenciana	10	Valencia/València	46	0	1	0	0	1	0	1	0	0	1	0	4	appartment	no	1	0	1	0		0	0	0	0	1	1	yes	medical	1	0	1	0		1	0	1	0	0	0	1	0	1
yes	gforms	50to59	male	ES	Extremadura	11	Badajoz	6	0	1	0	0	1	1	0	0	0	1	0	4	appartment	no	1	0	1	0			0	0	0	0	1	no	work	1	0	0	0		0	0	0	0	0	0	1	0	1
yes	gforms	30to39	female	ES	Comunitat Valenciana	10	Alicante/Alacant	3	1	0	0	0	1	0	0	0	0	1	0	4	appartment	yes	1	0	1	0		0	0	0	0	0	0	no	work	1	0	0	0		0	0	0	0	0	0	0	0	0
yes	gforms	30to39	female	ES	Comunitat Valenciana	10	Valencia/València	46	1	0	0	1	0	0	0	0	0	1	0	4	appartment	no	1	0	1	0		0	0	0	0	0	0	no	basic needs	1	0	0	0		0	0	0	0	0	0	0	0	1
yes	gforms	60to69	male	ES	Comunitat Valenciana	10	Castellón/Castelló	12	0	0	0	0	0	0	1	0	0	1	0	2	single_family	yes	1	0	0	0		0	0	0	1	0	0	no	stayed home	1	0	0	0		0	0	0	0	0	0	0	1	0
yes	gforms	40to49	female	ES	Murcia, Región de	14	Murcia	30	0	0	0	0	1	0	0	0	0	1	0	1	appartment	yes	1	0	1	0		0	0	0	0	0	0	no	basic needs	1	1	0	0		0	0	0	0	0	0	0	0	1
yes	gforms	21to29	female	ES	Comunitat Valenciana	10	Alicante/Alacant	3	0	0	0	0	0	1	1	0	0	1	0	3	appartment	yes	1	0	0	0		0	0	0	1	0	0	no	stayed home	1	0	0	0		0	0	0	0	0	0	0	1	0
yes	gforms	30to39	male	ES	Castilla-La Mancha	8	Ciudad Real	13	0	0	0	0	1	0	0	0	0	1	0	2	single_family	yes	1	0	1	0		0	0	0	0	0	0	no	work	1	1	0	0		0	0	0	0	0	0	0	0	1
yes	gforms	60to69	female	ES	Comunitat Valenciana	10	Valencia/València	46	0	0	0	1	0	0	1	0	0	1	0	3	single_family	yes	1	0	0	0			0	0	0	0	1	no	basic needs	1	1	0	0		0	0	0	0	0	0	1	0	1
yes	gforms	21to29	female	ES	Madrid, Comunidad de	13	Madrid	28	0	0	1	1	0	1	0	0	0	1	0	5more	single_family	yes	1	0	0	0		0	0	0	1	0	0	no	stayed home	1	0	0	0		0	0	0	0	0	0	0	1	0
yes	gforms	70to79	female	ES	Comunitat Valenciana	10	Valencia/València	46	0	0	0	0	0	0	0	1	1	1	0	2	appartment	no	1	0	0	0		0	0	0	0	0	1	no	basic needs	1	0	0	0		0	0	0	0	0	0	1	0	1
yes	gforms	50to59	female	ES	Castilla-La Mancha	8	Guadalajara	19	0	0	0	0	0	1	0	0	1	1	0	3	single_family	no	1	0	0	0		0	0	0	1	0	0	no	stayed home	1	0	0	0		0	0	0	0	0	0	0	1	0
yes	survey123	21to29	male	ES	Comunitat Valenciana	10	Valencia/València	46	0	0	1	0	0	0	0	0	0	1	0	2	appartment	no	1	0	0	0		0	0	0	0	0	1	no	basic needs	1	1	0	0		0	0	0	0	0	0	1	0	1
yes	gforms	40to49	female	ES	Comunitat Valenciana	10	Valencia/València	46	1	0	0	0	1	0	0	0	0	1	0	3	single_family	yes	1	0	0	0		0	0	1	0	0	0	no	stayed home	1	0	0	0		0	0	0	0	0	0	0	1	0
yes	survey123	60to69	male	ES	Madrid, Comunidad de	13	Madrid	28	0	0	0	0	0	0	1	0	0	1	0	2	appartment	yes	1	0	0	0		0	0	0	0	0	1	no	basic needs	1	1	0	0		0	0	0	0	0	0	1	0	1
yes	gforms	50to59	female	ES	Comunitat Valenciana	10	Alicante/Alacant	3	0	1	0	0	0	1	0	0	0	1	0	4	appartment	yes	1	0	0	0		0	0	0	0	0	1	no	basic needs	1	1	0	0		0	1	0	0	0	1	1	0	1
yes	gforms	30to39	male	ES	Aragón	2	Teruel	44	0	0	0	1	0	0	0	0	0	1	0	1	single_family	yes	1	0	0	0		0	0	0	0	0	1	no	other	1	0	0	0		0	0	0	0	0	0	0	0	0
yes	gforms	30to39	female	ES	Balears, Illes	4	Balears, Illes	7	1	0	0	1	0	0	0	0	0	1	0	3	appartment	no	1	0	1	0		0	0	0	0	0	0	yes	work	1	0	0	0		0	0	0	0	0	0	1	0	1
yes	survey123	30to39	female	ES	Extremadura	11	Cáceres	10	1	0	0	0	1	0	0	0	0	1	0	4	appartment	no	1	0	1	0		0	0	0	0	0	1	no	work	1	0	0	1		0	0	1	0	0	0	0	0	1
yes	gforms	50to59	male	ES	Madrid, Comunidad de	13	Madrid	28	0	1	0	0	0	1	0	0	0	1	0	3	appartment	yes	1	0	1	0			0	0	0	0	1	yes	stayed home	1	0	0	0		0	0	0	0	0	0	0	1	0
yes	gforms	50to59	male	ES	Comunitat Valenciana	10	Valencia/València	46	0	1	0	0	0	1	0	0	0	1	0	4	appartment	yes	1	0	0	0		0	0	0	0	0	1	no	basic needs	1	0	0	0		0	0	0	0	0	0	1	0	1
yes	gforms	21to29	female	ES	Comunitat Valenciana	10	Valencia/València	46	0	0	1	0	0	0	0	0	0	1	0	2	appartment	yes	1	0	1	0		0	0	0	0	0	0	no	medical	1	0	0	0		0	0	1	0	0	0	0	0	0
yes	gforms	30to39	female	ES	Comunitat Valenciana	10	Castellón/Castelló	12	1	0	0	1	1	0	0	0	0	1	0	4	single_family	yes	1	0	1	0		0	0	0	0	0	0	no	work	1	0	0	0		0	0	1	0	0	0	0	0	1
yes	gforms	60to69	female	ES	Comunitat Valenciana	10	Castellón/Castelló	12	0	0	0	0	0	0	1	0	0	1	0	2	appartment	no	1	0	0	0		0	0	0	0	0	1	no	basic needs	1	1	0	0		0	0	0	0	0	0	0	0	1
yes	gforms	40to49	female	ES	Comunitat Valenciana	10	Alicante/Alacant	3	1	0	0	0	1	0	0	0	0	1	0	4	single_family	yes	1	0	1	0		0	0	0	0	0	0	no	basic needs	1	1	0	0		0	1	0	0	0	1	1	0	1
yes	gforms	50to59	male	ES	Comunitat Valenciana	10	Valencia/València	46	0	0	0	0	0	1	0	0	0	1	0	2	appartment	yes	1	0	1	0		0	0	0	0	0	1	no	work	1	0	0	0		0	0	0	1	0	0	1	0	1
yes	gforms	40to49	female	ES	Madrid, Comunidad de	13	Madrid	28	0	0	0	0	1	0	0	0	0	1	0	2	appartment	yes	1	0	0	0		0	0	0	1	0	0	no	stayed home	1	0	0	0		0	0	0	0	0	0	0	1	0
yes	gforms	40to49	male	ES	Comunitat Valenciana	10	Valencia/València	46	1	0	0	0	1	0	0	0	0	1	0	4	single_family	yes	1	0	1	0		0	0	0	0	0	0	no	work	1	0	0	0		0	1	0	0	0	1	0	0	1
yes	gforms	40to49	female	ES	Castilla-La Mancha	8	Albacete	2	0	0	0	0	1	0	0	0	0	1	0	2	appartment	yes	1	0	0	0		0	0	0	0	0	1	no	basic needs	1	1	0	0		0	0	0	0	0	0	1	0	1
yes	gforms	30to39	female	ES	Comunitat Valenciana	10	Valencia/València	46	1	0	0	1	0	0	0	0	0	1	0	3	appartment	no	1	0	1	0		0	0	0	0	0	0	yes	basic needs	1	1	0	0		0	0	0	0	0	0	1	0	1
yes	gforms	40to49	female	ES	Comunitat Valenciana	10	Valencia/València	46	1	0	0	0	1	0	0	0	0	1	0	4	appartment	yes	1	0	0	0		0	0	0	0	0	1	yes	work	1	0	0	0		0	0	0	0	0	0	0	0	0
yes	gforms	30to39	female	ES	Comunitat Valenciana	10	Alicante/Alacant	3	0	1	1	1	0	1	0	0	0	1	0	5more	single_family	no	1	0	1	0		0	0	0	0	0	0	yes	work	1	0	0	0		0	0	0	0	0	0	1	0	1
yes	gforms	40to49	female	ES	Cantabria	6	Cantabria	39	0	0	0	0	1	1	0	1	1	1	0	5more	single_family	yes	1	0	0	0		0	0	0	1	0	0	no	stayed home	1	0	0	0		0	0	0	0	0	0	0	1	0
yes	gforms	50to59	female	ES	Andalucía	1	Granada	18	0	0	0	0	0	1	0	0	0	1	0	2	single_family	yes	1	0	1	0			0	0	0	0	1	no	basic needs	1	0	0	0		0	0	0	0	0	0	1	0	1
yes	gforms	40to49	female	ES	Castilla-La Mancha	8	Cuenca	16	0	0	0	0	1	0	0	0	0	1	0	1	appartment	yes	1	0	1	0		0	0	0	0	0	0	no	basic needs	1	0	0	0		0	0	0	0	0	0	0	0	1
yes	gforms	60to69	female	ES	Aragón	2	Zaragoza	50	0	0	0	1	0	0	1	0	0	1	0	3	appartment	no	1	0	0	0		0	0	0	0	0	1	no	basic needs	1	0	0	0		0	0	0	0	0	0	1	0	1
yes	gforms	40to49	female	ES	Comunitat Valenciana	10	Valencia/València	46	0	0	1	0	1	0	0	0	0	1	0	2	appartment	yes	1	0	0	0		0	0	0	0	0	1	no	basic needs	1	0	0	0		0	1	0	0	0	1	0	0	1
yes	gforms	30to39	female	ES	Comunitat Valenciana	10	Valencia/València	46	0	1	0	1	0	1	0	0	0	1	0	3	single_family	no	1	0	0	0		0	0	0	0	0	1	no	basic needs	1	0	0	0		0	0	0	0	0	0	0	0	1
yes	gforms	30to39	female	ES	Comunitat Valenciana	10	Alicante/Alacant	3	1	0	0	0	1	0	0	0	0	1	0	4	appartment	yes	1	0	0	0		0	0	0	1	0	0	no	stayed home	1	0	0	0		0	0	0	0	0	0	0	1	0
yes	gforms	50to59	male	ES	Madrid, Comunidad de	13	Madrid	28	0	0	0	0	0	1	0	0	0	1	0	1	appartment	yes	1	0	0	0		0	0	0	0	0	1	no	basic needs	1	1	0	0		0	0	0	0	0	0	1	0	1
yes	gforms	60to69	female	ES	Comunitat Valenciana	10	Valencia/València	46										0	1	1	appartment	yes	1	0	0	0		0	0	0	0	0	1	no	basic needs	1	1	0	0		0	0	0	0	0	0	1	0	0
yes	gforms	50to59	female	ES	Comunitat Valenciana	10	Valencia/València	46	0	0	1	0	0	1	1	0	0	1	0	3	single_family	yes	1	0	0	0		0	0	0	0	0	1	no	basic needs	1	0	0	0		0	0	0	0	0	0	1	0	1
yes	gforms	50to59	female	ES	Madrid, Comunidad de	13	Madrid	28	0	0	0	0	0	1	0	0	0	1	0	1	appartment	yes	1	0	0	0		0	0	0	0	0	1	no	other	1	0	0	0		0	0	0	0	0	0	0	0	0
yes	gforms	50to59	male	ES	Comunitat Valenciana	10	Valencia/València	46	0	1	0	0	0	0	0	0	0	1	0	3	appartment	yes	1	0	1	0		0	0	0	0	0	1	no	work	1	0	1	0		1	0	0	0	0	0	1	0	1
yes	gforms	50to59	female	ES	Comunitat Valenciana	10	Alicante/Alacant	3	1	1	0	0	1	1	0	0	0	1	0	4	appartment	yes	1	0	1	0		0	0	0	0	0	0	no	work	1	1	0	0		0	0	0	0	0	0	1	0	1
yes	gforms	30to39	female	ES	Madrid, Comunidad de	13	Madrid	28	0	0	0	1	0	0	0	0	0	1	0	2	appartment	yes	1	0	1	0		0	0	0	0	0	0	no	work	1	0	0	0		0	1	0	0	0	1	1	0	1
yes	gforms	40to49	male	ES	Asturias, Principado de	3	Asturias	33	0	0	0	0	1	0	0	0	0	1	0	1	appartment	yes	1	0	1	0		0	0	0	0	0	0	no	work	1	1	0	0		0	0	0	0	0	0	0	0	1
yes	gforms	50to59	male	ES	Comunitat Valenciana	10	Valencia/València	46	0	0	0	0	1	1	0	0	0	1	0	2	appartment	yes	1	0	1	0		0	0	0	0	0	1	no	work	1	1	0	0		0	1	0	0	0	1	1	0	1
yes	gforms	40to49	male	ES	Comunitat Valenciana	10	Alicante/Alacant	3	0	0	0	1	0	0	0	0	0	1	0	2	single_family	no	1	0	1	0		0	0	0	0	0	0	no	basic needs	1	0	1	0		0	0	0	1	0	0	1	0	1
yes	gforms	40to49	male	ES	Comunitat Valenciana	10	Valencia/València	46	1	0	0	0	1	0	0	0	0	1	0	3	appartment	yes	1	0	1	0		0	0	0	0	0	1	no	work	1	1	0	0		0	0	0	0	0	0	1	0	0
yes	gforms	60to69	female	ES	Comunitat Valenciana	10	Valencia/València	46	0	0	1	0	0	0	1	0	0	1	0	3	other	yes	1	0	1	0		0	0	0	0	0	0	no	basic needs	1	0	0	0		0	0	0	0	0	0	0	0	1
yes	gforms	40to49	female	ES	Comunitat Valenciana	10	Alicante/Alacant	3	0	1	0	0	1	0	0	0	0	1	0	4	appartment	no	1	0	0	0			0	0	1	0	0	no	stayed home	1	0	0	0		0	0	0	0	0	0	0	1	0
yes	survey123	30to39	female	ES	Comunitat Valenciana	10	Valencia/València	46	0	0	0	1	0	0	0	0	0	1	0	2	appartment	no	1	0	0	0		0	0	0	0	0	1	no	basic needs	1	0	0	0		0	0	0	0	0	0	1	0	1
yes	gforms	40to49	male	ES	Comunitat Valenciana	10	Valencia/València	46	1	0	0	0	1	0	0	0	0	1	0	4	appartment	no	1	0	1	0		0	0	0	0	0	0	no	work	1	0	1	1		1	0	0	0	0	0	1	0	1
yes	gforms	21to29	male	ES	Comunitat Valenciana	10	Alicante/Alacant	3	0	0	0	0	0	1	0	0	0	1	0	3	single_family	yes	1	0	0	0		0	0	0	0	0	1	no	basic needs	1	1	0	0		0	0	0	0	0	0	0	0	0
yes	survey123	80more	male	ES	Murcia, Región de	14	Murcia	30	0	0	0	0	0	0	0	0	1	1	0	2	single_family	yes	1	0	0	0		0	0	0	0	0	1	yes	other	1	0	0	0		0	0	0	0	0	0	0	0	0
yes	gforms	50to59	female	ES	Comunitat Valenciana	10	Castellón/Castelló	12	0	1	0	0	0	1	0	0	0	1	0	4	single_family	yes	1	0	0	0		0	0	0	1	0	0	no	stayed home	1	0	0	0		0	0	0	0	0	0	0	1	0
yes	gforms	50to59	male	ES	Comunitat Valenciana	10	Alicante/Alacant	3	0	1	0	0	0	1	0	0	0	1	0	3	appartment	yes	1	0	1	0		0	0	0	0	0	1	no	basic needs	1	0	0	0		0	0	0	0	0	0	1	0	1
yes	gforms	30to39	female	ES	Comunitat Valenciana	10	Valencia/València	46	0	0	0	0	1	0	0	0	0	1	0	2	appartment	yes	1	0	1	0		0	0	0	0	0	0	no	medical	1	0	0	0		1	1	0	0	0	1	0	0	1
yes	survey123	30to39	male	ES	Comunitat Valenciana	10	Alicante/Alacant	3	1	0	0	1	0	0	0	0	0	1	0	4	appartment	no	1	0	0	0		0	0	0	0	0	1	no	work	1	1	0	0		0	0	0	0	0	0	1	0	1
yes	gforms	40to49	female	ES	Comunitat Valenciana	10	Valencia/València	46	0	1	0	0	1	0	0	0	0	1	0	4	appartment	no	1	0	0	0		0	0	0	0	0	1	no	medical	1	0	0	1		0	1	0	0	0	1	0	0	1
yes	gforms	40to49	male	ES	Comunitat Valenciana	10	Castellón/Castelló	12	0	0	0	0	1	1	0	0	0	1	0	2	appartment	no	1	0	1	0		0	0	0	0	0	0	no	medical	1	0	0	0		0	0	1	0	0	0	0	0	1
yes	gforms	50to59	female	ES	Comunitat Valenciana	10	Alicante/Alacant	3	0	0	1	0	0	1	1	0	0	1	0	3	single_family	yes	1	0	1	0		0	0	0	0	0	1	no	work	1	0	0	0		0	0	0	0	0	0	0	0	0
yes	gforms	60to69	male	ES	Comunitat Valenciana	10	Valencia/València	46	0	0	0	0	0	0	1	0	0	1	0	3	single_family	yes	1	0	0	0		0	0	0	1	0	0	yes	stayed home	1	0	0	0		0	0	0	0	0	0	0	1	0
yes	gforms	40to49	male	ES	Andalucía	1	Granada	18	1	1	0	0	1	0	0	0	0	1	0	5more	appartment	yes	1	0	1	0		0	0	0	0	0	1	yes	work	1	0	0	0		0	0	1	0	0	0	1	0	1
yes	gforms	60to69	female	ES	Cataluña	9	Barcelona	8										0	1	1	appartment	yes	1	0	0	0		0	0	0	0	0	1	no	basic needs	1	1	0	0		0	0	0	0	0	0	1	0	1
yes	gforms	40to49	male	ES	Castilla-La Mancha	8	Cuenca	16	0	0	0	0	1	0	0	0	0	1	0	1	appartment	yes	1	0	1	0		0	0	0	0	0	0	no	work	1	0	0	0		0	0	0	0	0	0	0	0	1
yes	gforms	70to79	male	ES	Comunitat Valenciana	10	Alicante/Alacant	3	0	0	0	0	0	0	0	1	0	1	0	2	appartment	yes	1	0	0	0		0	0	0	0	0	1	no	basic needs	1	1	0	0		0	0	0	1	0	0	1	0	1
yes	gforms	40to49	female	ES	Comunitat Valenciana	10	Valencia/València	46	0	1	0	0	0	1	0	0	0	1	0	4	appartment	yes	1	0	1	0		0	0	0	0	0	1	no	work	1	1	1	0		0	0	0	1	0	0	0	0	1
yes	gforms	50to59	female	ES	Comunitat Valenciana	10	Castellón/Castelló	12	0	0	1	0	0	1	0	0	0	1	0	3	appartment	yes	1	0	1	0		0	0	0	0	0	0	no	work	1	0	0	0		0	0	0	0	0	0	0	0	1
yes	survey123	40to49	male	ES	Andalucía	1	Sevilla	41	0	1	0	0	1	0	0	0	0	1	0	4	single_family	yes	1	0	0	0		0	0	0	1	0	0	no	stayed home	1	0	0	0		0	0	0	0	0	0	0	1	0
yes	survey123	21to29	male	ES	Comunitat Valenciana	10	Alicante/Alacant	3	0	0	0	0	0	1	0	0	0	1	0	3	single_family	yes	1	0	1	0		0	0	0	0	0	1	no	basic needs	1	0	0	0		0	0	0	0	0	0	0	0	1
yes	gforms	60to69	female	ES	Extremadura	11	Badajoz	6	0	0	0	1	0	0	1	0	0	1	0	3	appartment	yes	1	0	1	0		0	0	0	0	0	0	no	medical	1	0	0	0		1	0	0	0	0	0	0	0	0
yes	gforms	60to69	male	ES	Comunitat Valenciana	10	Valencia/València	46	0	0	0	0	0	0	1	0	0	1	0	2	appartment	yes	1	0	0	0		0	0	0	0	0	1	no	basic needs	1	0	0	0		0	1	0	0	0	1	0	0	1
yes	gforms	30to39	female	ES	Comunitat Valenciana	10	Valencia/València	46	0	0	0	1	0	0	0	0	0	1	0	2	single_family	yes	1	0	0	0		0	0	0	0	0	1	no	basic needs	1	0	0	0		0	0	0	0	0	0	0	0	1
yes	gforms	60to69	female	ES	Castilla y León	7	Valladolid	47	0	0	0	0	0	0	1	0	1	1	0	2	appartment	yes	1	0	0	0			0	0	0	0	1	no	basic needs	1	0	0	0		0	0	0	0	0	0	1	0	0
yes	gforms	40to49	male	ES	Comunitat Valenciana	10	Valencia/València	46	0	0	0	0	1	0	0	0	0	1	0	2	single_family	yes	1	0	1	0		0	0	0	0	0	1	no	work	1	0	0	0		1	0	1	0	0	0	1	0	1
yes	gforms	60to69	female	ES	Comunitat Valenciana	10	Valencia/València	46	0	0	0	0	0	0	0	1	0	1	0	2	appartment	yes	1	0	0	0		0	0	0	0	0	1	no	basic needs	1	0	0	0		0	0	0	0	0	0	1	0	1
yes	gforms	40to49	male	ES	Madrid, Comunidad de	13	Madrid	28	1	0	0	0	0	0	0	0	0	1	0	3	appartment	yes	1	0	0	0			0	0	0	0	1	no	basic needs	1	0	0	0		0	0	0	0	0	0	0	0	1
yes	gforms	30to39	female	ES	Andalucía	1	Córdoba	14	0	0	0	1	0	0	0	0	0	1	0	2	single_family	no	1	0	1	0		0	0	0	0	0	0	no	medical	1	0	0	0		0	0	1	0	0	0	0	0	0
yes	gforms	60to69	male	ES	Comunitat Valenciana	10	Valencia/València	46	0	0	0	0	0	0	1	0	0	1	0	2	appartment	yes	1	0	1	0		0	0	0	0	0	1	no	medical	1	0	0	1		1	0	0	0	0	0	1	0	1
yes	gforms	40to49	female	ES	Comunitat Valenciana	10	Valencia/València	46	1	1	0	0	0	0	0	0	0	1	0	3	appartment	yes	1	0	1	0		0	0	0	0	0	0	yes	work	1	0	0	0		0	0	0	0	0	0	0	0	1
yes	gforms	50to59	male	ES	Comunitat Valenciana	10	Valencia/València	46	0	1	1	0	0	1	1	0	0	1	0	4	appartment	yes	1	0	1	0		0	0	0	0	0	0	no	work	1	0	0	0		0	0	0	0	0	0	0	0	1
yes	gforms	40to49	male	ES	Murcia, Región de	14	Murcia	30	1	0	0	1	0	0	0	0	0	1	0	3	appartment	no	1	0	1	0		0	0	0	0	0	0	no	work	1	0	0	0		0	0	0	0	0	0	0	0	1
yes	gforms	30to39	female	ES	Comunitat Valenciana	10	Alicante/Alacant	3	1	0	0	0	1	0	0	0	0	1	0	3	appartment	no	1	0	1	0		0	0	0	0	0	0	yes	work	1	0	0	0		0	1	0	0	0	1	1	0	1
yes	gforms	50to59	female	ES	Comunitat Valenciana	10	Valencia/València	46	0	0	0	0	0	1	0	0	0	1	0	2	appartment	yes	1	0	0	0		0	0	0	0	0	1	no	work	1	0	0	0		0	0	0	1	0	0	1	0	1
yes	gforms	40to49	male	ES	Castilla-La Mancha	8	Albacete	2	1	0	0	0	1	0	0	0	0	1	0	4	appartment	yes	1	0	0	0		0	0	0	0	0	1	no	basic needs	1	1	0	0		0	0	0	1	0	0	0	0	1
yes	gforms	21to29	male	ES	Murcia, Región de	14	Murcia	30	0	0	0	1	1	1	1	0	0	1	0	4	appartment	yes	1	0	1	0		0	0	0	0	0	0	yes	basic needs	1	0	0	0		0	0	0	0	0	0	0	0	1
yes	gforms	40to49	male	ES	Comunitat Valenciana	10	Alicante/Alacant	3	0	0	0	0	1	0	0	0	0	1	0	1	single_family	yes	1	0	0	0		0	0	0	1	0	0	no	stayed home	1	0	0	0		0	0	0	0	0	0	0	1	0
yes	gforms	21to29	female	ES	Comunitat Valenciana	10	Alicante/Alacant	3	0	0	0	0	0	1	0	0	0	1	0	2	appartment	yes	1	0	1	0		0	0	0	0	0	1	yes	basic needs	1	1	0	0		0	0	0	0	0	0	1	0	1
yes	gforms	50to59	male	ES	Andalucía	1	Málaga	29	0	1	0	0	0	0	1	0	0	1	0	4	appartment	no	1	0	1	0		0	0	0	0	0	1	no	basic needs	1	1	0	0		0	0	0	0	0	0	0	0	1
yes	gforms	30to39	male	ES	Comunitat Valenciana	10	Alicante/Alacant	3	0	0	0	1	0	1	1	0	0	1	0	4	single_family	yes	1	0	1	0		0	0	0	0	0	0	no	work	1	1	1	0		0	0	0	0	0	0	1	0	1
yes	survey123	40to49	female	ES	Comunitat Valenciana	10	Valencia/València	46	0	0	1	0	1	0	0	0	0	1	0	4	appartment	yes	1	0	0	0		0	0	0	0	0	1	no	basic needs	1	1	0	0		0	0	0	0	0	0	1	0	1
yes	gforms	21to29	male	ES	Comunitat Valenciana	10	Valencia/València	46	0	0	1	0	1	0	0	0	0	1	0	4	single_family	yes	1	1	0	0		0	0	0	0	0	0	no	other	1	0	0	0		0	0	0	0	0	0	0	0	0
yes	gforms	50to59	female	ES	Castilla-La Mancha	8	Albacete	2	0	1	0	0	0	1	0	0	0	1	0	3	appartment	yes	1	0	0	0			0	0	1	0	0	no	stayed home	1	0	0	0		0	0	0	0	0	0	0	1	0
yes	gforms	60to69	male	ES	Comunitat Valenciana	10	Valencia/València	46	0	0	0	0	0	0	1	0	0	1	0	1	appartment	yes	1	0	0	0		0	0	0	0	0	1	no	basic needs	1	0	0	0		0	0	0	0	0	0	1	0	1
yes	gforms	30to39	female	ES	Asturias, Principado de	3	Asturias	33	0	0	0	1	0	0	0	0	0	1	0	1	appartment	yes	1	0	0	0		0	0	0	0	0	1	no	basic needs	1	0	0	0		0	0	0	0	0	0	0	0	1
yes	gforms	21to29	male	ES	Comunitat Valenciana	10	Valencia/València	46	0	0	1	0	0	0	0	0	0	1	0	2	appartment	no	1	0	1	0		0	0	0	0	0	1	no	work	1	0	1	0		0	0	0	0	0	0	0	0	1
yes	gforms	50to59	male	ES	Comunitat Valenciana	10	Castellón/Castelló	12	0	0	0	0	0	1	0	0	0	1	0	1	single_family	yes	1	1	1	0		0	0	0	0	0	1	no	work	1	1	0	0		0	0	0	0	0	0	0	0	1
yes	gforms	50to59	female	ES	Comunitat Valenciana	10	Valencia/València	46	0	0	1	0	0	1	0	0	0	1	0	5more	single_family	yes	1	0	1	0		0	0	0	0	0	1	no	basic needs	1	0	1	0		0	0	0	0	0	0	1	0	1
yes	gforms	40to49	male	ES	Comunitat Valenciana	10	Valencia/València	46	1	0	0	0	1	0	0	0	0	1	0	3	single_family	yes	1	0	1	0		0	0	0	0	0	0	no	work	1	1	0	0		0	0	0	0	0	0	0	0	1
yes	survey123	40to49	female	ES	Comunitat Valenciana	10	Castellón/Castelló	12	0	0	1	0	1	0	0	0	0	1	0	2	single_family	yes	1	0	1	0		0	0	0	0	0	0	no	basic needs	1	0	0	0		0	1	0	0	0	1	0	0	1
yes	gforms	40to49	female	ES	Castilla-La Mancha	8	Ciudad Real	13	1	0	0	0	1	0	0	0	0	1	0	3	appartment	yes	1	0	1	0		0	0	0	0	0	0	no	medical	1	0	0	0		0	0	1	0	0	0	0	0	0
yes	gforms	60to69	female	ES	Comunitat Valenciana	10	Valencia/València	46										0	1	1	single_family	yes	1	0	0	0		0	0	0	0	0	1	yes	basic needs	1	1	0	0		0	0	0	0	0	0	0	0	1
yes	gforms	18to20	male	ES	Comunitat Valenciana	10	Castellón/Castelló	12	0	0	1	0	0	1	0	0	0	1	0	5more	appartment	yes	1	0	0	0		0	0	0	0	0	1	no	basic needs	1	0	0	0		0	0	0	0	0	0	0	0	1
yes	gforms	50to59	female	ES	Castilla-La Mancha	8	Albacete	2	0	1	0	0	0	1	0	0	0	1	0	3	appartment	no	1	0	0	0		0	0	0	0	0	1	no	basic needs	1	1	0	0		0	0	0	0	0	0	1	0	1
yes	gforms	18to20	female	ES	Comunitat Valenciana	10	Valencia/València	46	1	1	0	1	1	0	0	0	0	1	0	5more	appartment	yes	1	0	1	0		0	0	0	0	0	0	no	basic needs	1	1	1	0		0	0	0	0	0	0	1	0	1
yes	gforms	21to29	male	ES	Comunitat Valenciana	10	Alicante/Alacant	3	0	0	1	0	0	1	0	0	0	1	0	4	single_family	no	1	0	1	0		0	0	0	0	0	1	no	work	1	0	0	0		0	0	0	0	0	0	0	0	1
yes	gforms	50to59	female	ES	Comunitat Valenciana	10	Alicante/Alacant	3	0	0	0	0	0	1	0	0	0	1	0	1	appartment	yes	1	0	1	0		0	0	0	0	0	1	no	basic needs	1	1	0	0		0	1	0	0	0	1	1	0	1
yes	gforms	40to49	male	ES	Comunitat Valenciana	10	Alicante/Alacant	3	1	1	0	0	1	0	0	0	0	1	0	5more	appartment	yes	1	0	1	0		0	0	0	0	0	0	no	basic needs	1	0	0	0		0	0	0	0	0	0	1	0	1
yes	gforms	30to39	female	ES	Comunitat Valenciana	10	Alicante/Alacant	3	1	1	0	1	0	0	0	0	0	1	0	4	appartment	yes	1	0	1	0		0	0	0	0	0	1	yes	basic needs	1	0	1	0		0	0	0	0	0	0	0	0	1
yes	gforms	60to69	male	ES	Madrid, Comunidad de	13	Madrid	28	0	0	0	0	1	0	1	0	0	1	0	3	single_family	yes	1	0	1	0		0	0	0	0	0	0	no	basic needs	1	0	0	0		0	0	0	0	0	0	1	0	1
yes	survey123	50to59	male	ES	Castilla-La Mancha	8	Toledo	45	1	1	0	0	1	0	0	0	0	1	0	4	single_family	yes	1	0	1	0		0	0	0	0	0	0	no	medical	1	0	0	0		1	0	1	0	0	0	1	0	1
yes	gforms	18to20	female	ES	Comunitat Valenciana	10	Valencia/València	46	0	1	0	0	1	0	0	0	0	1	0	3	single_family	yes	1	0	0	0		0	0	0	0	0	1	no	basic needs	1	1	0	0		0	0	0	0	0	0	0	0	1
yes	gforms	40to49	male	ES	Castilla-La Mancha	8	Albacete	2	0	1	0	0	1	0	0	0	0	1	0	4	appartment	no	1	0	0	0			0	0	0	0	1	no	work	1	0	0	0		0	0	0	0	0	0	0	0	1
yes	gforms	40to49	male	ES	Comunitat Valenciana	10	Alicante/Alacant	3	1	0	0	0	1	0	0	0	0	1	0	4	appartment	yes	1	0	1	0		0	0	0	0	0	1	no	work	1	0	1	0		0	1	0	0	0	1	1	0	1
yes	gforms	30to39	male	ES	Balears, Illes	4	Balears, Illes	7	0	0	0	1	0	0	1	0	0	1	0	2	appartment	yes	1	0	0	0		0	0	0	0	0	1	no	basic needs	1	0	0	0		0	1	0	0	0	1	1	0	1
yes	gforms	70to79	female	ES	Comunitat Valenciana	10	Alicante/Alacant	3	0	0	0	0	0	0	0	1	0	1	0	2	appartment	no	1	0	0	0		0	0	0	0	0	1	no	basic needs	1	0	0	0		0	0	0	0	0	0	1	0	0
yes	gforms	70to79	female	ES	Comunitat Valenciana	10	Valencia/València	46	0	0	0	0	0	0	0	1	0	1	0	1	appartment	yes	1	0	0	0		0	0	0	0	0	1	no	basic needs	1	0	0	0		0	0	0	0	0	0	1	0	1
yes	gforms	30to39	female	ES	Comunitat Valenciana	10	Valencia/València	46	0	0	0	1	0	1	1	0	0	1	0	3	single_family	no	1	0	1	0		0	0	0	0	0	1	no	work	1	1	0	0		0	0	0	0	0	0	1	0	1
yes	gforms	40to49	female	ES	Murcia, Región de	14	Murcia	30	1	0	0	0	1	1	0	0	0	1	0	3	single_family	yes	1	0	0	0			0	0	1	0	0	yes	stayed home	1	0	0	0		0	0	0	0	0	0	0	1	0
yes	gforms	40to49	female	ES	Comunitat Valenciana	10	Alicante/Alacant	3	1	0	0	0	0	0	0	0	0	1	0	3	single_family	no	1	0	1	0		0	0	0	0	0	0	no	basic needs	1	0	0	0		0	0	0	0	0	0	0	0	1
yes	gforms	40to49	female	ES	Madrid, Comunidad de	13	Madrid	28	0	1	0	0	1	0	0	0	0	1	0	4	single_family	yes	1	0	1	0			0	0	0	0	1	no	basic needs	1	0	0	0		0	0	0	0	0	0	1	0	1
yes	gforms	50to59	male	ES	Comunitat Valenciana	10	Castellón/Castelló	12	0	0	1	0	0	1	0	0	0	1	0	3	appartment	yes	1	0	1	0		0	0	0	0	0	0	no	work	1	1	0	0		0	0	0	0	0	0	1	0	1
yes	gforms	40to49	female	ES	Comunitat Valenciana	10	Valencia/València	46	1	0	0	0	1	0	0	0	0	1	0	5more	single_family	yes	1	0	1	0		0	0	0	0	0	0	no	work	1	0	0	0		0	0	0	0	0	0	0	0	0
yes	gforms	40to49	female	ES	Aragón	2	Huesca	22	0	0	0	0	1	0	0	0	0	1	0	1	appartment	yes	1	0	1	0			0	0	0	0	1	no	work	1	0	0	0		0	1	0	0	0	1	1	0	1
yes	survey123	70to79	female	ES	Comunitat Valenciana	10	Castellón/Castelló	12	0	0	0	0	0	0	1	1	0	1	0	3	single_family	yes	1	0	1	0		0	0	0	0	0	0	yes	basic needs	1	0	0	0		0	0	0	0	0	0	0	0	1
yes	gforms	60to69	male	ES	Comunitat Valenciana	10	Valencia/València	46	0	0	0	0	0	0	1	0	0	1	0	1	appartment	yes	1	0	0	0		0	0	0	0	0	1	yes	basic needs	1	0	0	0		0	0	0	0	0	0	0	0	1
yes	gforms	50to59	female	ES	Comunitat Valenciana	10	Valencia/València	46	0	0	1	0	0	1	0	0	0	1	0	4	appartment	yes	1	0	0	0		0	0	0	0	0	1	no	basic needs	1	0	1	0		0	0	0	0	0	0	0	0	1
yes	gforms	30to39	female	ES	Comunitat Valenciana	10	Valencia/València	46	1	0	0	1	1	0	0	0	0	1	0	4	appartment	no	1	0	1	0		0	0	0	0	0	0	no	work	1	0	0	0		0	0	0	0	0	0	0	0	1
yes	gforms	40to49	male	ES	Comunitat Valenciana	10	Valencia/València	46	1	0	0	0	1	0	0	0	0	1	0	4	appartment	yes	1	0	1	0		0	0	0	0	0	1	no	medical	1	0	0	1		0	0	0	0	0	0	1	0	1
yes	gforms	70to79	male	ES	Comunitat Valenciana	10	Alicante/Alacant	3	0	0	0	0	0	0	0	1	0	1	0	2	appartment	no	1	0	0	0		0	0	0	0	0	1	no	basic needs	1	1	1	0		0	0	0	1	0	0	1	0	1
yes	gforms	50to59	female	ES	Comunitat Valenciana	10	Valencia/València	46	0	1	0	0	0	1	0	0	0	1	0	2	appartment	yes	1	0	1	0		0	0	0	0	0	0	no	work	1	0	0	0		0	0	0	0	0	0	1	0	1
yes	gforms	21to29	female	ES	Comunitat Valenciana	10	Castellón/Castelló	12	0	0	1	0	0	0	0	0	0	1	0	1	appartment	yes	1	0	1	0		0	0	0	0	0	1	no	work	1	0	0	0		0	1	0	0	0	1	1	0	1
yes	survey123	60to69	male	ES	Madrid, Comunidad de	13	Madrid	28	0	0	1	0	0	0	0	0	0	1	0	2	appartment	no	1	0	0	0		0	0	0	1	0	0	no	stayed home	1	0	0	0		0	0	0	0	0	0	0	1	0
yes	gforms	21to29	male	ES	Comunitat Valenciana	10	Alicante/Alacant	3	0	0	1	0	0	1	0	0	0	1	0	4	appartment	yes	1	0	1	0		0	0	0	0	0	0	yes	work	1	0	0	0		0	0	0	0	0	0	0	0	1
yes	gforms	60to69	female	ES	Comunitat Valenciana	10	Valencia/València	46	0	0	0	1	0	0	1	0	0	1	0	3	appartment	yes	1	0	0	0		0	0	0	0	0	1	no	basic needs	1	1	0	0		0	0	0	0	0	0	1	0	1
yes	gforms	18to20	female	ES	Comunitat Valenciana	10	Valencia/València	46	0	1	0	0	1	0	0	0	0	1	0	3	appartment	no	1	0	0	0		0	0	0	1	0	0	no	stayed home	1	0	0	0		0	0	0	0	0	0	0	1	0
yes	gforms	40to49	female	ES	Madrid, Comunidad de	13	Madrid	28	1	0	0	0	0	1	0	0	0	1	0	4	appartment	yes	1	0	0	0		0	0	0	0	0	1	yes	basic needs	1	0	0	0		0	0	0	0	0	0	0	0	1
yes	gforms	21to29	male	ES	Andalucía	1	Almería	4	0	0	1	0	0	0	0	0	0	1	0	1	appartment	yes	1	0	1	0		0	0	0	0	0	0	no	work	1	0	0	0		0	0	0	0	0	0	0	0	1
yes	gforms	40to49	female	ES	Comunitat Valenciana	10	Valencia/València	46	0	0	0	0	1	0	0	0	0	1	0	1	appartment	yes	1	0	0	0			0	0	0	0	1	no	basic needs	1	1	0	0		0	0	0	0	0	0	0	0	1
yes	gforms	21to29	female	ES	Madrid, Comunidad de	13	Madrid	28	0	0	0	1	0	0	0	0	0	1	0	2	appartment	no	1	0	0	0		0	0	0	0	0	1	no	work	1	0	0	0		0	0	0	0	0	0	0	0	1
yes	gforms	21to29	female	ES	Comunitat Valenciana	10	Valencia/València	46	0	1	1	0	1	1	0	0	0	1	0	4	appartment	yes	1	0	0	0		0	0	0	1	0	0	no	stayed home	1	0	0	0		0	0	0	0	0	0	0	1	0
yes	gforms	40to49	female	ES	Comunitat Valenciana	10	Valencia/València	46	1	0	0	0	1	0	0	0	0	1	0	3	appartment	no	1	0	0	0		0	0	0	0	0	1	no	basic needs	1	0	0	0		0	0	0	0	0	0	0	0	1
yes	gforms	40to49	female	ES	Andalucía	1	Granada	18	1	0	0	0	1	0	0	0	0	1	0	4	single_family	yes	1	0	0	0		0	0	0	0	0	1	no	basic needs	1	1	0	0		0	0	0	0	0	0	0	0	1
yes	gforms	60to69	female	ES	Madrid, Comunidad de	13	Madrid	28	0	0	0	0	0	0	1	1	0	1	0	2	single_family	yes	1	0	0	0			0	0	0	0	1	no	basic needs	1	0	0	0		0	0	0	0	0	0	1	0	1
yes	gforms	50to59	male	ES	Galicia	12	Coruña, A	15	1	1	0	0	1	0	0	0	0	1	0	5more	appartment	yes	1	0	0	0		0	0	0	0	0	1	no	basic needs	1	1	0	0		0	0	0	0	0	0	0	0	1
yes	gforms	50to59	female	ES	Comunitat Valenciana	10	Valencia/València	46	0	0	0	0	0	1	0	0	1	1	0	3	appartment	no	1	0	0	0		0	0	0	0	0	1	no	work	1	0	0	0		0	0	0	0	0	0	0	0	0
yes	gforms	40to49	male	ES	Comunitat Valenciana	10	Valencia/València	46	1	1	0	0	1	0	0	0	0	1	0	4	appartment	yes	1	0	1	0		0	0	0	0	0	0	no	work	1	0	1	0		0	0	0	0	0	0	0	0	1
yes	gforms	30to39	female	ES	Comunitat Valenciana	10	Alicante/Alacant	3	0	0	1	0	0	0	0	0	0	1	0	2	appartment	no	1	0	0	0		0	0	0	0	0	1	no	basic needs	1	0	0	0		0	0	0	0	0	0	0	0	1
yes	gforms	50to59	male	ES	Comunitat Valenciana	10	Valencia/València	46	0	0	1	0	0	0	0	0	0	1	0	3	appartment	no	1	0	0	0		0	0	0	0	0	1	no	work	1	0	0	0		0	1	0	0	0	1	0	0	1
yes	gforms	18to20	male	ES	Cantabria	6	Cantabria	39	0	1	1	0	0	1	0	0	0	1	0	5more	single_family	yes	1	0	0	0			0	0	0	0	1	no	basic needs	1	1	0	0		0	0	0	0	0	0	0	0	0
yes	survey123	60to69	male	ES	Comunitat Valenciana	10	Alicante/Alacant	3	0	0	0	0	0	1	0	0	0	1	0	2	appartment	yes	1	0	1	0		0	0	0	0	0	0	no	work	1	0	0	0		0	0	0	0	0	0	0	0	0
yes	gforms	50to59	female	ES	Comunitat Valenciana	10	Alicante/Alacant	3	0	0	0	0	0	1	0	0	0	1	0	2	single_family	yes	1	0	1	0		0	0	0	0	0	0	no	basic needs	1	0	0	0		0	0	0	0	0	0	1	0	1
yes	gforms	60to69	female	ES	Comunitat Valenciana	10	Valencia/València	46	0	0	0	0	0	0	1	0	0	1	0	2	single_family	yes	1	0	1	0		0	0	0	0	0	0	no	work	1	1	0	0		1	0	0	0	0	0	0	0	1
yes	gforms	60to69	female	ES	Comunitat Valenciana	10	Alicante/Alacant	3	0	0	0	0	0	0	1	0	0	1	0	2	single_family	yes	1	0	0	0		0	0	0	1	0	0	yes	stayed home	1	0	0	0		0	0	0	0	0	0	0	1	0
yes	gforms	50to59	male	ES	Comunitat Valenciana	10	Alicante/Alacant	3	0	1	0	0	0	1	0	0	0	1	0	2	single_family	yes	1	0	1	0		0	0	0	0	0	0	yes	medical	1	0	0	0		1	0	0	0	0	0	1	0	1
yes	gforms	30to39	female	ES	Comunitat Valenciana	10	Valencia/València	46	0	0	0	1	0	0	0	0	0	1	0	2	appartment	yes	1	0	1	0		0	0	1	0	0	0	no	work	1	0	0	0		0	0	0	0	0	0	0	0	0
yes	gforms	50to59	female	ES	Comunitat Valenciana	10	Valencia/València	46	0	0	1	0	0	1	0	0	0	1	0	2	appartment	yes	1	0	0	0		0	0	0	0	0	1	no	basic needs	1	0	0	0		0	0	0	0	0	0	0	0	1
yes	gforms	50to59	male	ES	Comunitat Valenciana	10	Valencia/València	46	0	1	0	0	0	1	0	0	0	1	0	3	single_family	no	1	0	1	0		0	0	0	0	0	0	no	basic needs	1	0	0	0		0	0	0	0	0	1	1	0	1
yes	gforms	30to39	female	ES	Comunitat Valenciana	10	Alicante/Alacant	3	0	0	0	1	0	0	0	0	0	1	0	1	appartment	yes	1	0	1	0		0	0	0	0	0	0	no	work	1	0	0	0		0	0	0	0	0	0	0	0	0
yes	gforms	30to39	female	ES	Comunitat Valenciana	10	Valencia/València	46	1	0	0	1	0	0	0	0	0	1	0	3	appartment	yes	1	0	0	0		0	0	0	1	0	0	no	stayed home	1	0	0	0		0	0	0	0	0	0	0	1	0
yes	gforms	40to49	female	ES	Comunitat Valenciana	10	Valencia/València	46	1	0	0	0	1	0	0	0	1	1	0	4	appartment	no	1	0	0	0		0	0	0	0	0	1	yes	basic needs	1	0	0	0		0	0	0	0	0	0	0	0	1
yes	gforms	30to39	female	ES	Comunitat Valenciana	10	Valencia/València	46	1	0	0	1	1	0	0	0	0	1	0	5more	appartment	yes	1	0	1	0			0	0	0	0	1	no	basic needs	1	0	0	0		0	1	0	0	0	1	1	0	1
yes	gforms	40to49	male	ES	Comunitat Valenciana	10	Valencia/València	46	1	0	0	0	1	0	0	0	0	1	0	4	single_family	no	1	0	1	0		0	0	0	0	0	1	no	work	1	1	1	0		0	0	0	0	0	0	1	0	1
yes	gforms	50to59	male	ES	Comunitat Valenciana	10	Valencia/València	46	0	1	1	0	0	1	0	0	0	1	0	4	appartment	yes	1	0	1	0		0	0	0	0	0	0	no	work	1	0	1	0		0	0	1	0	0	0	1	0	1
yes	gforms	30to39	male	ES	Comunitat Valenciana	10	Valencia/València	46	1	0	0	1	0	0	0	0	0	1	0	3	appartment	no	1	0	1	0		0	0	0	0	0	1	no	work	1	0	0	0		0	0	0	0	0	0	0	0	1
yes	gforms	60to69	male	ES	Comunitat Valenciana	10	Castellón/Castelló	12	0	0	0	0	0	1	1	0	1	1	0	3	single_family	yes	1	0	0	0		0	0	0	1	0	0	yes	stayed home	1	0	0	0		0	0	0	0	0	0	0	1	0
yes	gforms	40to49	male	ES	Comunitat Valenciana	10	Alicante/Alacant	3	1	0	0	0	0	0	0	0	0	1	0	4	single_family	no	1	0	0	0		0	0	0	0	0	1	no	basic needs	1	0	0	0		0	0	0	0	0	0	0	0	1
yes	gforms	60to69	female	ES	Comunitat Valenciana	10	Valencia/València	46	0	0	0	0	0	0	1	0	0	1	0	2	single_family	yes	1	0	0	0		0	0	0	0	0	1	yes	basic needs	1	1	0	0		0	0	0	0	0	0	1	0	0
yes	gforms	60to69	male	ES	Comunitat Valenciana	10	Valencia/València	46	0	0	0	0	0	0	1	0	1	1	0	3	appartment	yes	1	0	1	0		0	0	0	0	0	0	yes	basic needs	1	0	0	0		0	0	0	1	0	0	1	0	1
yes	gforms	50to59	female	ES	Comunitat Valenciana	10	Valencia/València	46	0	0	1	1	0	1	0	0	0	1	0	4	appartment	yes	1	0	1	0		0	0	0	0	0	0	no	work	1	0	0	0		0	1	0	0	0	1	1	0	1
yes	gforms	40to49	male	ES	Comunitat Valenciana	10	Alicante/Alacant	3	0	1	0	0	1	0	0	0	0	1	0	5more	appartment	yes	1	0	0	0			0	0	0	0	1	no	basic needs	1	0	0	0		0	0	0	0	0	0	1	0	1
yes	gforms	70to79	female	ES	Comunitat Valenciana	10	Alicante/Alacant	3										0	1	1	appartment		1	0	0	0			0	0	1	0	0	no	stayed home	1	0	0	0		0	0	0	0	0	0	0	1	0
yes	gforms	60to69	female	ES	Comunitat Valenciana	10	Castellón/Castelló	12	0	0	0	0	0	0	1	0	0	1	0	2	single_family	yes	1	0	1	0		0	0	0	0	0	0	no	work	1	1	0	0		0	0	0	1	0	0	1	0	1
yes	survey123	50to59	female	ES	Comunitat Valenciana	10	Valencia/València	46	0	0	1	0	0	1	0	0	0	1	0	3	single_family	yes	1	0	1	0		0	0	0	0	0	1	no	basic needs	1	1	1	0		0	0	0	0	0	0	1	0	1
yes	gforms	30to39	female	ES	Comunitat Valenciana	10	Alicante/Alacant	3	1	0	0	1	0	0	0	0	0	1	0	4	single_family	yes	1	0	1	0		0	0	0	0	0	0	no	medical	1	1	0	0		0	0	1	0	0	0	1	0	0
yes	gforms	40to49	female	ES	Comunitat Valenciana	10	Valencia/València	46	0	0	0	0	1	0	0	0	0	1	0	2	appartment	no	1	0	0	0		0	0	0	0	0	1	no	basic needs	1	0	0	0		0	0	0	0	0	0	0	0	1
yes	gforms	40to49	female	ES	Comunitat Valenciana	10	Valencia/València	46	0	1	0	0	0	0	0	0	0	1	0	2	appartment	yes	1	0	0	0		0	0	0	0	0	1	yes	basic needs	1	1	0	0		0	0	0	0	0	0	1	0	1
yes	gforms	40to49	male	ES	Comunitat Valenciana	10	Valencia/València	46	1	0	0	0	1	0	0	0	0	1	0	3	appartment	no	1	0	1	0		0	0	0	0	0	1	no	work	1	1	1	1		0	0	1	0	0	1	1	0	1
yes	gforms	21to29	female	ES	Comunitat Valenciana	10	Valencia/València	46	0	1	1	0	0	1	0	1	0	1	0	5more	single_family	no	1	0	0	0		0	0	0	1	0	0	no	stayed home	1	0	0	0		0	0	0	0	0	0	0	1	0
yes	survey123	60to69	male	ES	Murcia, Región de	14	Murcia	30	0	0	0	0	0	0	1	0	1	1	0	3	appartment	yes	1	0	0	0		0	0	0	1	0	0	yes	stayed home	1	0	0	0		0	0	0	0	0	0	0	1	0
yes	gforms	70to79	male	ES	Comunitat Valenciana	10	Alicante/Alacant	3	0	0	0	0	0	0	0	1	0	1	0	2	appartment	yes	0						1					no	other	0									1
yes	gforms	60to69	female	ES	Comunitat Valenciana	10	Valencia/València	46	0	0	0	0	1	0	0	0	0	1	0	2	single_family	yes	1	0	0	0		0	0	0	0	0	1	no	medical	1	0	0	1		0	0	0	0	0	0	0	0	0
yes	gforms	30to39	female	ES	Comunitat Valenciana	10	Alicante/Alacant	3	0	0	0	1	0	0	0	0	0	1	0	2	appartment	yes	1	0	0	0			0	0	0	0	1	no	basic needs	1	1	0	0		0	0	0	0	0	0	0	0	0
yes	gforms	30to39	female	ES	Comunitat Valenciana	10	Alicante/Alacant	3	0	0	0	0	0	0	1	0	0	1	0	2	single_family	yes	1	0	1	0		0	0	0	0	0	0	yes	basic needs	1	0	0	0		0	0	0	0	0	0	0	0	1
yes	gforms	21to29	female	ES	Comunitat Valenciana	10	Valencia/València	46	0	0	0	0	0	0	0	1	0	1	0	3	appartment	no	1	0	1	0		0	0	0	0	0	1	yes	medical	1	1	0	1		0	0	0	0	0	0	1	0	1
yes	gforms	30to39	female	ES	Comunitat Valenciana	10	Valencia/València	46	0	0	0	1	0	0	0	0	1	1	0	2	single_family	yes	1	0	1	1		0	0	0	0	0	1	yes	work	1	0	0	0		0	0	1	0	0	1	1	0	1
yes	gforms	30to39	male	ES	Madrid, Comunidad de	13	Madrid	28	0	0	0	0	0	0	1	0	0	1	0	5more	single_family	yes	1	0	1	0		0	0	0	0	0	1	no	basic needs	1	0	0	0		0	0	0	0	0	0	1	0	1
yes	gforms	40to49	female	ES	Comunitat Valenciana	10	Alicante/Alacant	3	1	1	0	0	1	0	0	0	0	1	0	4	appartment	no	1	0	1	0		0	0	0	0	0	0	no	medical	1	0	0	0		1	0	0	0	0	0	0	0	1
yes	gforms	50to59	female	ES	Cataluña	9	Barcelona	8	0	0	1	0	0	1	0	0	0	1	0	2	appartment	yes	1	0	0	0		0	0	0	0	0	1	no	basic needs	1	1	0	0		0	0	0	0	0	0	0	0	1
yes	gforms	70to79	male	ES	Comunitat Valenciana	10	Alicante/Alacant	3	0	0	0	0	0	0	0	1	0	1	0	2	single_family	no	1	0	0	0		0	0	0	0	0	1	no	basic needs	1	0	0	0		0	0	0	0	0	0	1	0	1
yes	survey123	50to59	female	ES	Comunitat Valenciana	10	Valencia/València	46	0	0	0	0	0	0	1	0	0	1	0	2	appartment	yes	1	0	0	0		0	0	0	0	0	1	no	basic needs	1	1	0	0		0	0	0	0	0	0	1	0	1
yes	gforms	30to39	female	ES	Andalucía	1	Córdoba	14	1	0	0	1	0	0	0	0	0	1	0	4	appartment	no	1	0	1	0			0	0	0	0	0	no	basic needs	1	0	0	0		0	0	0	0	0	0	0	0	1
yes	gforms	70to79	male	ES	Comunitat Valenciana	10	Valencia/València	46										0	1	1	appartment	yes	1	0	0	0		0	0	0	0	0	1	no	basic needs	1	1	0	0		0	0	0	0	0	0	0	0	0
yes	gforms	40to49	female	ES	Comunitat Valenciana	10	Valencia/València	46	0	0	0	0	1	0	0	0	0	1	0	1	appartment	yes	1	0	0	0			0	0	0	0	1	no	basic needs	1	0	0	0		0	0	0	0	0	0	0	0	1
yes	gforms	50to59	male	ES	Comunitat Valenciana	10	Alicante/Alacant	3										0	1	1	appartment	yes	1	0	1	0			0	0	0	0	0	no	basic needs	1	0	0	0		0	0	0	0	0	0	0	0	1
yes	gforms	40to49	male	ES	Comunitat Valenciana	10	Valencia/València	46	0	0	0	0	1	1	0	0	0	1	0	2	single_family	yes	1	1	0	0		0	0	0	0	0	1	no	work	1	1	0	0		0	0	0	0	0	0	0	0	1
yes	survey123	30to39	female	ES	Madrid, Comunidad de	13	Madrid	28	1	0	0	1	0	0	0	0	0	1	0	4	appartment	yes	1	0	0	0		0	0	0	0	0	1	yes	basic needs	1	0	0	0		0	0	0	0	0	0	0	0	1
yes	gforms	40to49	male	ES	Comunitat Valenciana	10	Valencia/València	46	0	1	0	0	1	0	0	0	0	1	0	3	appartment	yes	1	0	0	0		0	0	0	1	0	0	no	stayed home	1	0	0	0		0	0	0	0	0	0	0	1	0
yes	gforms	21to29	female	ES	Cataluña	9	Tarragona	43	0	1	1	0	0	1	0	0	0	1	0	4	appartment	yes	1	0	1	0		0	0	0	0	0	1	no	work	1	1	0	0		1	0	0	0	0	0	1	0	1
yes	gforms	30to39	female	ES	Comunitat Valenciana	10	Valencia/València	46	1	0	0	1	1	0	0	0	0	1	0	5more	single_family	no	1	0	0	0		0	0	0	1	0	0	no	stayed home	1	0	0	0		0	0	0	0	0	0	0	1	0
yes	gforms	30to39	female	ES	Comunitat Valenciana	10	Alicante/Alacant	3	0	0	0	1	0	0	0	0	0	1	0	2	appartment	yes	1	0	1	0		0	0	0	0	0	1	no	work	1	1	0	0		0	0	0	0	0	0	0	0	1
yes	gforms	50to59	male	ES	Comunitat Valenciana	10	Alicante/Alacant	3	0	0	0	0	0	1	0	0	0	1	0	3	appartment	yes	1	0	1	0		0	0	0	0	0	0	no	work	1	0	0	0		0	1	0	0	0	1	0	0	0
yes	gforms	30to39	female	ES	Comunitat Valenciana	10	Valencia/València	46	0	0	0	1	0	0	0	0	0	1	0	2	single_family	yes	1	0	1	0		0	0	0	0	0	0	no	medical	1	0	0	1		1	0	0	0	0	0	0	0	1
yes	gforms	40to49	female	ES	Comunitat Valenciana	10	Alicante/Alacant	3	1	1	0	0	1	0	0	0	0	1	0	4	appartment	no	1	0	1	0		0	0	0	0	0	0	no	basic needs	1	0	0	0		0	0	0	0	0	0	0	0	1
yes	gforms	40to49	male	ES	Comunitat Valenciana	10	Valencia/València	46	1	0	0	0	1	0	0	0	0	1	0	4	appartment	yes	1	0	1	0		0	0	0	0	0	1	no	basic needs	1	1	1	0		0	0	0	0	0	0	0	0	1
yes	gforms	30to39	female	ES	Andalucía	1	Almería	4	0	0	0	1	0	0	0	0	0	1	0	2	single_family	yes	1	0	1	0		0	0	0	0	0	0	no	work	1	0	0	0		0	0	0	0	0	0	1	0	1
yes	gforms	21to29	female	ES	Comunitat Valenciana	10	Valencia/València	46	0	0	1	0	0	1	0	0	0	1	0	4	single_family	yes	1	0	0	0		0	0	0	0	0	1	no	work	1	0	0	0		0	0	0	0	0	0	0	0	0
yes	gforms	30to39	female	ES	Comunitat Valenciana	10	Valencia/València	46	1	0	0	1	0	0	0	0	0	1	0	3	single_family	yes	1	0	1	0		0	0	0	0	0	0	no	basic needs	1	0	0	0		0	0	0	0	0	0	0	0	1
yes	gforms	60to69	male	ES	Comunitat Valenciana	10	Valencia/València	46	0	0	1	1	0	0	1	0	0	1	0	4	single_family	yes	1	0	1	0		0	0	0	0	0	1	no	basic needs	1	1	0	0		0	0	0	0	0	0	1	0	1
yes	gforms	40to49	male	ES	Comunitat Valenciana	10	Alicante/Alacant	3	0	1	0	0	1	0	0	1	0	1	0	5more	single_family	yes	1	0	0	0		0	0	0	1	0	0	no	stayed home	1	0	0	0		0	0	0	0	0	0	0	1	0
yes	gforms	40to49	female	ES	Murcia, Región de	14	Murcia	30	1	1	0	0	1	0	0	0	0	1	0	4	appartment	no	1	0	1	0		0	0	0	0	0	1	no	basic needs	1	1	0	0		0	0	0	0	0	0	0	0	1
yes	survey123	50to59	male	ES	Comunitat Valenciana	10	Alicante/Alacant	3	0	0	1	0	0	1	0	0	0	1	0	4	single_family	yes	1	0	1	0		0	0	0	0	0	1	no	work	1	1	0	0		0	0	0	0	0	0	0	0	0
yes	gforms	21to29	male	ES	Comunitat Valenciana	10	Alicante/Alacant	3	0	1	1	0	1	0	0	0	0	1	0	4	single_family	yes	1	0	0	0			0	0	0	0	1	no	basic needs	1	0	0	0		0	0	0	0	0	0	0	0	1
yes	gforms	60to69	male	ES	Comunitat Valenciana	10	Valencia/València	46	0	0	0	1	0	0	1	0	0	1	0	3	single_family	yes	1	0	0	0		0	0	0	1	0	0	no	stayed home	1	0	0	0		0	0	0	0	0	0	0	1	0
yes	gforms	60to69	female	ES	Comunitat Valenciana	10	Castellón/Castelló	12	0	0	0	0	0	0	1	0	1	1	0	2	appartment	no	1	0	0	0		0	0	0	0	0	1	no	basic needs	1	0	0	0		0	0	0	0	0	0	1	0	1
yes	gforms	40to49	female	ES	Cataluña	9	Barcelona	8	0	1	0	0	0	1	0	0	0	1	0	3	appartment	yes	1	0	0	0		1	0	0	0	0	1	no	work	1	1	0	0		0	1	0	0	0	1	1	0	1
yes	gforms	40to49	female	ES	Cataluña	9	Barcelona	8	0	0	0	0	1	0	0	0	0	1	0	2	appartment	no	1	0	1	0		0	0	0	0	0	1	no	work	1	0	1	0		0	1	0	0	0	1	1	0	1
yes	gforms	50to59	female	ES	Comunitat Valenciana	10	Alicante/Alacant	3										0	1	1	single_family	yes	1	0	0	0		0	0	0	0	0	1	yes	basic needs	1	0	0	0		0	0	0	0	0	0	0	0	1
yes	gforms	40to49	female	ES	Aragón	2	Zaragoza	50	0	1	0	0	1	1	0	0	0	1	0	4	appartment	yes	1	0	0	0		0	0	0	0	0	1	no	basic needs	1	0	0	0		0	0	0	0	0	0	0	0	1
yes	gforms	21to29	female	ES	Comunitat Valenciana	10	Valencia/València	46	0	0	1	0	0	0	0	0	0	1	0	3	appartment	no	1	0	0	0		0	0	0	1	0	0	no	stayed home	1	0	0	0		0	0	0	0	0	0	0	1	0
yes	gforms	30to39	male	ES	Cataluña	9	Barcelona	8	0	0	1	1	0	0	0	0	0	1	0	2	appartment	yes	1	0	1	0		0	0	0	0	0	0	no	basic needs	1	0	0	0		0	0	0	0	0	1	0	0	1
yes	gforms	18to20	female	ES	Comunitat Valenciana	10	Valencia/València	46	0	0	1	0	1	1	0	0	0	1	0	4	other	yes	1	0	1	0		0	0	0	0	0	0	no	basic needs	1	0	0	0		0	0	0	0	0	0	0	0	1
yes	gforms	30to39	male	ES	Comunitat Valenciana	10	Valencia/València	46	0	0	0	1	0	0	0	0	0	1	0	2	appartment	no	1	0	1	0		0	0	0	0	0	1	yes	medical	1	1	0	0		0	0	1	0	0	0	0	0	1
yes	gforms	50to59	male	ES	Comunitat Valenciana	10	Castellón/Castelló	12	0	1	1	0	0	1	0	0	0	1	0	4	appartment	yes	1	0	1	0			0	0	0	0	1	no	work	1	1	0	0		0	1	0	1	0	1	1	0	1
yes	gforms	60to69	female	ES	Cataluña	9	Girona	17	0	0	0	0	0	0	1	0	0	1	0	1	appartment		1	0	0	0		0	0	0	0	0	1	no	work	1	0	0	0		0	0	0	0	0	0	0	0	1
yes	gforms	60to69	male	ES	Comunitat Valenciana	10	Alicante/Alacant	3	0	0	0	1	0	1	0	0	0	1	0	3	single_family	yes	1	0	1	0		0	0	0	0	0	0	no	basic needs	1	0	0	0		0	0	0	0	0	0	1	0	1
yes	gforms	60to69	male	ES	Cataluña	9	Barcelona	8	0	0	0	0	0	1	1	0	0	1	0	2	appartment	yes	1	0	0	0			0	0	0	0	1	no	basic needs	1	1	0	0		0	0	0	0	0	0	1	0	1
yes	gforms	50to59	male	ES	Comunitat Valenciana	10	Valencia/València	46	0	1	0	0	0	0	0	0	0	1	0	2	single_family	no	1	0	1	0		0	0	0	0	0	0	yes	work	1	0	0	0		0	0	0	0	0	0	0	0	1
yes	gforms	18to20	female	ES	Comunitat Valenciana	10	Valencia/València	46	0	1	0	0	0	1	0	0	0	1	0	2	appartment	yes	1	0	1	0		0	0	0	0	0	1	yes	basic needs	1	1	0	0		0	0	0	0	0	0	1	0	0
yes	gforms	40to49	female	ES	Comunitat Valenciana	10	Valencia/València	46	1	1	0	0	1	1	0	0	0	1	0	4	single_family	yes	1	0	1	0		0	0	0	0	0	0	no	work	1	0	0	0		1	0	0	0	0	0	0	0	1
yes	gforms	50to59	female	ES	Comunitat Valenciana	10	Valencia/València	46	1	0	0	0	0	1	0	0	0	1	0	5more	appartment	yes	1	0	0	0		0	0	0	0	0	1	no	basic needs	1	0	0	0		0	0	0	0	0	0	0	0	1
yes	gforms	21to29	female	ES	Comunitat Valenciana	10	Alicante/Alacant	3	0	1	1	0	0	1	0	0	0	1	0	4	single_family	yes	1	0	0	0			0	0	1	0	0	no	stayed home	1	0	0	0		0	0	0	0	0	0	0	1	0
yes	gforms	50to59	female	ES	Comunitat Valenciana	10	Valencia/València	46	0	1	0	0	0	1	0	0	0	1	0	3	single_family	yes	1	0	1	0		0	0	0	0	0	0	no	medical	1	0	0	0		0	0	1	0	0	0	0	0	1
yes	gforms	50to59	female	ES	Murcia, Región de	14	Murcia	30	0	0	1	0	0	1	0	0	0	1	0	4	single_family	yes	1	0	1	0			0	0	0	0	0	yes	basic needs	1	0	0	0		0	1	0	0	0	1	0	0	1
yes	gforms	40to49	female	ES	Comunitat Valenciana	10	Alicante/Alacant	3	1	0	0	0	1	0	0	0	0	1	0	4	appartment	no	1	0	1	0		0	0	0	0	0	1	no	basic needs	1	0	0	0		0	0	0	0	0	0	1	0	1
yes	gforms	60to69	male	ES	Andalucía	1	Almería	4	0	1	0	0	0	1	0	0	0	1	0	3	appartment	no	1	0	1	0		0	0	0	0	0	0	no	medical	1	0	0	0		0	0	1	0	0	0	0	0	1
yes	gforms	40to49	male	ES	Comunitat Valenciana	10	Alicante/Alacant	3	0	0	0	0	1	0	0	0	0	1	0	2	appartment	yes	1	0	0	0		0	0	1	0	0	1	no	basic needs	1	0	0	0		0	0	0	0	0	1	0	0	1
yes	gforms	40to49	female	ES	Madrid, Comunidad de	13	Madrid	28	1	0	0	0	1	0	0	0	0	1	0	4	appartment	yes	1	0	0	0		0	0	0	1	0	0	no	stayed home	1	0	0	0		0	0	0	0	0	0	0	1	0
yes	gforms	21to29	male	ES	Comunitat Valenciana	10	Valencia/València	46	0	0	1	0	0	1	0	0	0	1	0	4	single_family	yes	1	0	1	0		0	0	0	0	0	0	no	work	1	0	0	0		0	0	0	0	0	0	0	0	0
yes	gforms	50to59	female	ES	Comunitat Valenciana	10	Alicante/Alacant	3	0	0	0	0	0	0	0	1	0	1	0	2	appartment	yes	1	0	1	0		0	0	0	0	0	0	no	basic needs	1	1	0	0		0	0	0	0	0	0	1	0	1
yes	gforms	21to29	male	ES	Comunitat Valenciana	10	Alicante/Alacant	3	0	0	1	0	0	0	0	0	0	1	0	2	single_family	yes	1	0	1	0		0	0	0	0	0	0	no	work	1	0	0	0		0	0	0	0	0	0	0	0	1
yes	gforms	30to39	female	ES	Comunitat Valenciana	10	Valencia/València	46	1	0	0	1	0	0	0	0	0	1	0	3	single_family	yes	1	0	1	0		0	0	0	0	0	0	no	work	1	0	0	0		0	0	0	0	0	0	0	0	0
yes	gforms	60to69	female	ES	Comunitat Valenciana	10	Valencia/València	46	0	1	0	0	0	0	1	0	0	1	0	3	appartment	yes	1	0	0	0		0	0	0	0	0	1	no	basic needs	1	0	0	0		0	0	0	0	0	0	1	0	1
yes	gforms	60to69	female	ES	Comunitat Valenciana	10	Alicante/Alacant	3	0	0	0	0	0	0	1	0	0	1	0	2	appartment	yes	1	0	1	0		0	0	0	0	0	1	no	basic needs	1	0	1	0		0	0	0	0	0	0	1	0	1
yes	gforms	30to39	male	ES	Cataluña	9	Barcelona	8	0	0	0	1	0	0	0	0	0	1	0	2	appartment	yes	1	0	0	0		1	0	1	0	0	1	no	medical	1	1	0	0		1	0	0	0	0	1	0	0	1
yes	gforms	40to49	female	ES	Madrid, Comunidad de	13	Madrid	28	0	0	0	0	1	0	0	0	0	1	0	2	appartment	yes	1	0	1	0		0	0	0	0	0	1	no	basic needs	1	0	0	0		0	0	0	0	0	0	1	0	1
yes	gforms	50to59	female	ES	Comunitat Valenciana	10	Valencia/València	46	0	0	0	0	0	0	0	0	1	1	0	2	appartment	yes	1	0	1	0		0	0	0	0	0	0	no	basic needs	1	1	0	0		0	0	0	0	0	0	0	0	1
yes	gforms	40to49	male	ES	Comunitat Valenciana	10	Valencia/València	46	1	0	0	0	1	0	1	0	0	1	0	4	single_family	yes	1	0	1	0		0	0	0	0	0	0	no	medical	1	0	1	0		1	0	0	0	0	0	1	0	1
yes	gforms	40to49	female	ES	Comunitat Valenciana	10	Alicante/Alacant	3	0	1	0	0	1	0	0	0	0	1	0	4	single_family	yes	1	0	1	0		0	0	0	0	0	0	no	work	1	0	0	1		0	0	0	0	0	0	1	0	1
yes	gforms	60to69	male	ES	Comunitat Valenciana	10	Valencia/València	46	0	0	0	0	0	0	1	0	0	1	0	1	appartment	yes	1	0	0	0		0	0	0	0	0	1	yes	basic needs	1	0	0	0		0	0	0	1	0	0	1	0	1
yes	gforms	50to59	female	ES	Comunitat Valenciana	10	Valencia/València	46	0	1	0	0	1	0	0	0	0	1	0	4	appartment	no	1	0	0	0		0	0	0	0	0	1	no	basic needs	1	0	1	0		0	0	0	0	0	0	1	0	1
yes	gforms	60to69	male	ES	Comunitat Valenciana	10	Valencia/València	46	0	0	0	0	0	0	1	0	0	1	0	2	appartment	yes	1	0	0	0		0	0	0	0	0	1	no	basic needs	1	0	0	0		0	0	0	1	0	0	1	0	1
yes	gforms	60to69	male	ES	Comunitat Valenciana	10	Valencia/València	46	0	0	0	0	0	1	1	0	0	1	0	2	appartment	yes	1	0	1	0		0	0	0	0	0	1	no	basic needs	1	1	0	0		0	0	0	1	0	0	1	0	1
yes	gforms	50to59	female	ES	Comunitat Valenciana	10	Castellón/Castelló	12	0	0	0	0	0	1	0	0	0	1	0	2	appartment	yes	1	0	1	0		0	0	0	0	0	0	no	work	1	0	0	0		0	0	0	0	0	0	1	0	0
yes	gforms	30to39	female	ES	Comunitat Valenciana	10	Valencia/València	46	1	0	0	0	1	0	0	0	0	1	0	3	single_family	no	1	0	0	0		0	0	0	0	0	1	no	basic needs	1	0	0	0		0	0	0	0	0	0	0	0	1
yes	gforms	21to29	male	ES	Extremadura	11	Badajoz	6	0	0	0	0	0	1	0	0	0	1	0	3	appartment	yes	1	0	0	0		0	0	0	0	0	1	yes	basic needs	1	1	1	0		0	1	0	0	0	1	1	0	1
yes	gforms	60to69	female	ES	Comunitat Valenciana	10	Valencia/València	46	0	0	0	0	0	0	0	1	0	1	0	2	appartment	yes	1	0	1	0		0	0	0	0	0	0	no	basic needs	1	0	0	0		0	0	0	0	0	0	1	0	1
yes	gforms	30to39	male	ES	Comunitat Valenciana	10	Valencia/València	46	0	0	0	0	1	0	0	0	0	1	0	2	appartment	yes	1	0	1	0		0	0	0	0	0	1	no	medical	1	0	0	1		0	0	0	0	0	0	0	0	1
yes	gforms	40to49	male	ES	Comunitat Valenciana	10	Valencia/València	46	1	0	0	0	0	0	0	0	0	1	0	4	single_family	no	1	0	0	0		0	0	0	0	0	1	no	basic needs	1	1	0	0		0	0	0	0	0	0	1	0	1
yes	gforms	60to69	female	ES	Comunitat Valenciana	10	Valencia/València	46	0	0	0	1	0	0	1	0	0	1	0	3	single_family	yes	1	0	1	0		0	0	0	0	0	0	no	basic needs	1	0	0	0		0	1	0	0	0	1	0	0	1
yes	gforms	40to49	male	ES	Comunitat Valenciana	10	Valencia/València	46	1	1	0	0	1	0	0	0	0	1	0	5more	appartment	yes	1	0	1	0		1	0	0	0	0	1	no	work	1	1	0	0		0	0	0	1	0	0	1	0	1
yes	gforms	70to79	male	ES	Comunitat Valenciana	10	Valencia/València	46	0	0	0	0	0	0	0	1	0	1	0	2	appartment	yes	1	0	0	0			0	0	0	0	1	no	other	1	0	1	0		0	0	0	0	0	0	0	0	0
yes	gforms	40to49	female	ES	Comunitat Valenciana	10	Castellón/Castelló	12	1	1	0	0	1	0	0	0	0	1	0	4	appartment	yes	1	0	1	0		0	0	0	0	0	0	no	work	1	0	0	0		0	0	0	0	0	0	0	0	0
yes	gforms	40to49	female	ES	Comunitat Valenciana	10	Castellón/Castelló	12	0	1	0	0	1	0	0	0	0	1	0	2	appartment	yes	1	0	1	0		0	0	0	0	0	0	no	work	1	0	0	0		0	0	0	0	0	0	0	0	1
yes	gforms	50to59	male	ES	Comunitat Valenciana	10	Valencia/València	46	0	1	0	0	1	1	0	0	0	1	0	4	single_family	no	1	0	1	0		0	0	0	0	0	0	no	work	1	0	0	0		0	0	0	0	0	0	0	0	1
yes	gforms	50to59	male	ES	Comunitat Valenciana	10	Valencia/València	46	0	0	0	0	0	1	0	0	0	1	0	1	appartment	yes	1	0	0	0		0	0	0	0	0	1	no	basic needs	1	1	0	0		0	0	0	0	0	0	0	0	1
yes	gforms	40to49	female	ES	Castilla y León	7	Salamanca	37	1	0	0	0	1	0	0	0	0	1	0	4	appartment	no	1	0	0	0		0	0	0	0	0	1	no	work	1	1	0	0		0	0	0	1	0	0	0	0	1
yes	gforms	40to49	female	ES	Comunitat Valenciana	10	Valencia/València	46	0	1	0	0	0	1	0	0	0	1	0	5more	appartment	yes	1	0	0	0		0	0	0	0	0	1	no	work	1	0	0	0		0	0	0	0	0	0	0	0	0
yes	gforms	21to29	female	ES	Comunitat Valenciana	10	Valencia/València	46	0	0	1	0	0	1	1	0	0	1	0	3	single_family	yes	1	0	0	0		0	0	0	1	0	0	no	stayed home	1	0	0	0		0	0	0	0	0	0	0	1	0
yes	gforms	18to20	female	ES	Comunitat Valenciana	10	Alicante/Alacant	3	0	1	0	0	1	0	0	0	0	1	0	4	appartment	yes	1	0	0	0			0	0	1	0	0	no	stayed home	1	0	0	0		0	0	0	0	0	0	0	1	0
yes	gforms	50to59	male	ES	Comunitat Valenciana	10	Valencia/València	46	1	0	0	0	0	1	0	0	0	1	0	2	appartment	no	1	0	1	0		0	0	0	0	0	1	yes	work	1	1	0	0		0	0	0	0	0	0	1	0	1
yes	gforms	30to39	male	ES	Comunitat Valenciana	10	Valencia/València	46	0	0	0	1	0	0	0	0	0	1	0	1	single_family	yes	1	0	0	1		0	0	0	0	0	0	no	work	1	0	0	0		0	0	0	0	0	0	0	0	0
yes	gforms	70to79	female	ES	Comunitat Valenciana	10	Castellón/Castelló	12	0	0	0	1	0	0	0	1	0	1	0	3	single_family	no	1	0	0	0		0	0	0	1	0	0	yes	stayed home	1	0	0	0		0	0	0	0	0	0	0	1	0
yes	gforms	40to49	male	ES	Comunitat Valenciana	10	Alicante/Alacant	3	0	0	0	0	1	0	0	0	0	1	0	2	appartment	no	1	0	1	0		0	0	0	0	0	0	no	work	1	0	0	0		0	0	0	0	0	0	0	0	0
yes	gforms	40to49	male	ES	Madrid, Comunidad de	13	Madrid	28	1	0	0	0	1	0	0	0	0	1	0	4	appartment	no	1	0	1	0		0	0	0	0	0	1	no	work	1	0	0	0		1	0	0	0	0	0	1	0	1
yes	gforms	40to49	female	ES	Castilla-La Mancha	8	Albacete	2	1	0	0	0	1	0	0	0	0	1	0	4	appartment	yes	1	0	1	0		0	0	0	0	0	0	no	basic needs	1	0	0	0		0	0	0	0	0	0	0	0	1
yes	survey123	40to49	female	ES	Comunitat Valenciana	10	Valencia/València	46	0	1	0	0	0	1	0	0	0	1	0	4	other	no	1	0	1	1		0	0	0	0	0	0	no	work	1	0	0	0		0	0	0	0	0	0	0	0	0
yes	gforms	40to49	male	ES	Comunitat Valenciana	10	Castellón/Castelló	12	0	0	0	0	1	0	0	0	0	1	0	2	appartment	no	1	0	1	0		0	0	0	0	0	1	no	basic needs	1	0	0	0		0	0	0	0	0	0	1	0	1
yes	gforms	60to69	female	ES	Comunitat Valenciana	10	Valencia/València	46	0	0	0	0	0	0	1	0	0	1	0	2	appartment	yes	1	0	1	0			0	0	0	0	0	no	basic needs	1	0	0	0		0	0	0	0	0	0	0	0	1
yes	gforms	70to79	female	ES	Comunitat Valenciana	10	Alicante/Alacant	3	0	0	0	0	0	0	0	0	1	1	0	2	appartment	no	1	0	0	0		0	0	0	0	0	1	yes	basic needs	1	0	0	0		0	0	0	0	0	0	1	0	0
yes	gforms	21to29	female	ES	Comunitat Valenciana	10	Valencia/València	46	1	0	1	1	0	0	0	0	1	1	0	4	single_family	yes	1	0	1	0		0	0	0	0	0	0	no	other	0									1
yes	gforms	40to49	male	ES	Comunitat Valenciana	10	Alicante/Alacant	3	0	0	0	0	1	0	0	0	0	1	0	4	single_family	yes	1	0	1	0		0	0	0	0	0	0	no	basic needs	1	0	0	0		0	1	0	0	0	1	1	0	1
yes	gforms	50to59	female	ES	Castilla-La Mancha	8	Albacete	2	0	0	1	0	0	0	0	0	0	1	0	2	appartment	yes	1	0	1	0		0	0	0	0	0	0	no	basic needs	1	1	0	0		0	0	0	0	0	0	0	0	1
yes	gforms	30to39	female	ES	Comunitat Valenciana	10	Valencia/València	46	1	0	0	1	0	0	0	0	0	1	0	4	appartment	yes	1	0	1	0		0	0	0	0	0	0	no	work	1	0	0	0		0	0	0	0	0	0	0	0	1
yes	gforms	40to49	female	ES	Comunitat Valenciana	10	Castellón/Castelló	12	0	0	0	0	1	0	0	0	0	1	0	2	appartment	no	1	0	0	0		0	0	0	0	0	1	no	medical	1	0	0	0		1	0	0	0	0	0	1	0	1
yes	gforms	21to29	male	ES	Comunitat Valenciana	10	Valencia/València	46	0	0	1	0	0	0	0	0	0	1	0	3	appartment	yes	1	0	1	0			0	0	0	0	1	yes	work	1	0	0	0		0	0	0	0	0	0	1	0	1
yes	gforms	50to59	female	ES	Cantabria	6	Cantabria	39	0	1	0	0	1	1	0	0	0	1	0	4	appartment	yes	1	0	0	0		0	0	0	0	0	1	no	work	1	1	0	0		0	0	0	0	0	0	1	0	1
yes	gforms	30to39	male	ES	Comunitat Valenciana	10	Alicante/Alacant	3	0	0	0	1	0	0	0	0	0	1	0	2	appartment	no	1	0	1	0		0	0	0	0	0	1	no	medical	1	0	0	0		0	0	1	0	0	0	1	0	1
yes	gforms	40to49	male	ES	Comunitat Valenciana	10	Valencia/València	46	0	1	0	0	0	0	0	0	0	1	0	4	single_family	yes	1	0	1	0		0	0	0	0	0	0	no	work	1	0	0	0		0	0	0	0	0	0	0	0	1
yes	gforms	60to69	female	ES	Comunitat Valenciana	10	Alicante/Alacant	3	0	0	1	0	0	0	0	0	0	1	0	2	appartment	no	1	0	1	0			0	0	0	0	1	no	basic needs	1	0	0	0		0	0	0	0	0	0	1	0	1
yes	gforms	21to29	male	ES	Comunitat Valenciana	10	Alicante/Alacant	3	0	0	1	0	0	0	1	0	0	1	0	4	single_family	no	1	0	1	0		0	0	0	0	0	1	no	medical	1	0	0	1		0	0	0	0	0	0	0	0	1
yes	gforms	40to49	female	ES	Comunitat Valenciana	10	Castellón/Castelló	12	0	0	0	0	1	0	0	0	0	1	0	1	appartment	yes	1	0	0	0		0	0	0	0	0	1	no	basic needs	1	0	0	0		0	0	0	0	0	0	1	0	1
yes	gforms	40to49	male	ES	Comunitat Valenciana	10	Alicante/Alacant	3	0	0	0	0	1	0	0	0	0	1	0	3	single_family	yes	1	0	1	0		0	0	0	0	0	0	no	work	1	0	0	1		0	0	0	0	0	0	0	0	1
yes	gforms	70to79	female	ES	Comunitat Valenciana	10	Alicante/Alacant	3	0	0	0	0	0	0	0	1	0	1	0	2	appartment	yes	1	0	0	0			0	0	0	0	1	no	basic needs	1	0	0	0		0	0	0	1	0	0	1	0	1
yes	gforms	30to39	female	ES	Comunitat Valenciana	10	Valencia/València	46	1	0	0	1	1	0	1	1	0	1	0	5more	single_family	yes	1	0	1	0		0	0	0	0	0	0	no	basic needs	1	0	0	0		0	0	0	0	0	0	0	0	1
yes	gforms	60to69	female	ES	Comunitat Valenciana	10	Valencia/València	46	0	0	0	0	0	0	1	1	1	1	0	3	single_family	no	1	0	0	0		0	0	0	1	0	0	no	stayed home	1	0	0	0		0	0	0	0	0	0	0	1	0
yes	gforms	40to49	male	ES	Canarias	5	Santa Cruz de Tenerife	38	0	0	0	0	1	0	0	0	0	1	0	2	appartment	yes	1	0	0	1		1	0	0	0	0	1	no	work	1	1	1	0		0	0	0	0	0	0	1	0	1
yes	gforms	40to49	female	ES	Comunitat Valenciana	10	Alicante/Alacant	3	1	0	0	0	1	0	0	0	0	1	0	3	appartment	no	1	0	1	0			0	0	0	0	1	no	basic needs	1	0	0	0		0	1	0	0	0	1	0	0	1
yes	gforms	50to59	male	ES	Comunitat Valenciana	10	Alicante/Alacant	3	0	1	0	0	0	1	0	0	0	1	0	4	appartment	yes	1	1	1	0		0	0	0	0	0	1	no	work	1	0	0	0		0	0	0	0	0	0	1	0	1
yes	gforms	40to49	male	ES	Murcia, Región de	14	Murcia	30	0	0	0	0	1	0	0	0	0	1	0	2	appartment	no	1	0	1	0		0	0	0	0	0	1	no	basic needs	1	0	0	0		0	0	0	0	0	0	1	0	1
yes	gforms	60to69	male	ES	Comunitat Valenciana	10	Valencia/València	46	0	0	0	0	0	1	1	0	0	1	0	2	single_family	no	1	0	1	0		0	0	0	0	0	0	no	basic needs	1	0	0	0		0	0	0	0	0	0	0	0	1
yes	gforms	60to69	male	ES	Madrid, Comunidad de	13	Madrid	28	0	0	1	0	0	1	1	0	0	1	0	3	appartment	yes	1	0	0	0		1	0	0	0	0	1	no	basic needs	1	1	0	0		0	0	0	0	0	0	1	0	1
yes	gforms	21to29	male	ES	Comunitat Valenciana	10	Alicante/Alacant	3	0	1	1	0	0	1	0	0	0	1	0	4	appartment	yes	1	0	0	0		0	0	0	0	0	1	no	basic needs	1	1	0	0		0	0	0	0	0	0	0	0	0
yes	gforms	30to39	female	ES	Comunitat Valenciana	10	Valencia/València	46	1	0	0	1	0	0	0	0	0	1	0	3	appartment	yes	1	0	0	0		0	0	0	0	0	1	no	medical	1	0	0	1		0	0	0	0	0	0	1	0	1
yes	gforms	50to59	male	ES	Comunitat Valenciana	10	Castellón/Castelló	12										0	1	1	appartment	yes	1	0	1	0		0	0	0	0	0	0	no	medical	1	0	0	0		1	0	0	0	0	0	0	0	1
yes	gforms	70to79	female	ES	Comunitat Valenciana	10	Alicante/Alacant	3	0	1	0	0	0	1	0	1	0	1	0	4	single_family	yes	1	0	1	0		0	0	0	0	0	1	no	basic needs	1	1	0	0		0	0	0	0	0	0	1	0	1
yes	gforms	40to49	male	ES	Comunitat Valenciana	10	Alicante/Alacant	3	1	0	0	1	1	0	0	0	0	1	0	4	single_family	yes	1	0	0	0			0	0	0	0	1	no	basic needs	1	0	0	0		0	0	0	0	0	1	0	0	1
yes	gforms	40to49	female	ES	Comunitat Valenciana	10	Valencia/València	46	1	0	0	0	1	0	0	0	0	1	0	4	appartment	no	1	0	1	0		0	0	0	0	0	0	no	work	1	0	0	1		0	0	0	0	0	0	1	0	1
yes	gforms	18to20	female	ES	Comunitat Valenciana	10	Castellón/Castelló	12	0	1	0	0	0	1	0	0	0	1	0	4	appartment	no	1	0	0	0			0	0	0	0	1	no	basic needs	1	1	0	0		0	0	0	0	0	0	0	0	1
yes	gforms	30to39	male	ES	Comunitat Valenciana	10	Valencia/València	46										0	1	1	single_family	yes	1	0	1	0		0	0	0	0	0	0	no	basic needs	1	0	0	0		0	0	0	0	0	0	0	0	1
yes	gforms	18to20	male	ES	Comunitat Valenciana	10	Valencia/València	46	0	1	0	0	1	1	0	0	0	1	0	4	appartment	no	1	0	1	0		0	0	0	0	0	1	no	work	1	1	0	0		0	1	0	0	0	1	1	0	1
yes	gforms	50to59	male	ES	Comunitat Valenciana	10	Castellón/Castelló	12	0	1	0	0	0	0	0	0	0	1	0	4	single_family	yes	1	0	1	0			0	0	0	0	1	no	basic needs	1	0	0	0		0	0	0	0	0	0	1	0	1
yes	gforms	50to59	female	ES	Comunitat Valenciana	10	Alicante/Alacant	3	0	1	0	0	0	1	0	0	0	1	0	4	single_family	yes	1	0	1	0			0	0	0	0	0	no	basic needs	1	0	0	0		0	0	0	0	0	0	0	0	1
yes	gforms	30to39	female	ES	Galicia	12	Lugo	27	0	0	0	1	1	0	0	0	0	1	0	2	appartment	yes	1	0	1	0		0	0	0	0	0	0	no	work	1	0	0	0		0	0	0	0	0	0	1	0	1
yes	gforms	30to39	female	ES	Comunitat Valenciana	10	Valencia/València	46	1	0	0	1	0	0	0	0	0	1	0	4	appartment	yes	1	0	0	0		0	0	0	0	0	1	no	work	1	0	0	0		0	0	0	0	0	0	1	0	0
yes	gforms	50to59	male	ES	Comunitat Valenciana	10	Alicante/Alacant	3	0	1	0	0	0	1	0	0	0	1	0	3	single_family	yes	1	0	0	0		0	0	0	0	0	1	no	basic needs	1	0	0	0		0	0	0	0	0	0	1	0	1
yes	gforms	40to49	female	ES	Castilla-La Mancha	8	Albacete	2	1	1	0	0	1	0	0	0	0	1	0	4	appartment	no	1	0	1	0		0	0	0	0	0	0	no	medical	1	0	0	0		0	0	1	0	0	0	0	0	1
yes	gforms	60to69	female	ES	Comunitat Valenciana	10	Valencia/València	46	0	0	0	0	0	0	1	0	0	1	0	3	old_age_home	no	1	0	0	0		0	0	0	0	0	1	no	medical	1	0	0	1		0	0	0	0	0	0	1	0	1
yes	gforms	40to49	male	ES	Comunitat Valenciana	10	Valencia/València	46	1	0	0	0	0	0	0	0	0	1	0	3	appartment	no	1	0	1	0		1	0	0	0	0	1	no	work	1	0	0	0		0	0	1	0	0	0	0	0	1
yes	gforms	30to39	female	ES	Comunitat Valenciana	10	Valencia/València	46	1	0	0	0	0	0	0	0	0	1	0	3	appartment	yes	1	0	0	0		0	0	0	0	0	1	yes	basic needs	1	0	0	0		0	0	0	0	0	0	0	0	1
yes	gforms	40to49	female	ES	Comunitat Valenciana	10	Alicante/Alacant	3	0	1	0	0	1	0	0	0	0	1	0	5more	appartment	yes	1	0	1	0			0	0	0	0	1	no	work	1	0	0	0		0	0	0	0	0	0	1	0	1
yes	gforms	40to49	male	ES	Comunitat Valenciana	10	Valencia/València	46	0	1	0	0	0	0	0	0	0	1	0	2	appartment	yes	1	0	1	0		0	0	0	0	0	1	no	work	1	1	1	0		0	0	0	0	0	0	1	0	1
yes	gforms	50to59	female	ES	Madrid, Comunidad de	13	Madrid	28	0	0	0	0	0	1	0	0	1	1	0	3	single_family	yes	1	0	1	0		0	0	0	0	0	1	no	basic needs	1	0	0	0		0	0	0	0	0	0	1	0	1
yes	gforms	60to69	female	ES	Madrid, Comunidad de	13	Madrid	28	0	0	0	0	0	0	1	0	0	1	0	2	appartment	yes	1	0	0	0		0	0	0	0	0	1	yes	basic needs	1	0	0	0		0	0	0	1	0	0	0	0	1
yes	gforms	30to39	male	ES	Comunitat Valenciana	10	Valencia/València	46	1	0	0	1	0	0	0	0	0	1	0	3	appartment	no	1	0	1	0		0	0	0	0	0	0	no	work	1	0	0	0		0	0	0	0	0	0	0	0	1
yes	gforms	60to69	male	ES	Comunitat Valenciana	10	Valencia/València	46	0	1	0	0	0	0	1	0	1	1	0	4	appartment	yes	1	0	1	0		0	0	0	0	0	0	no	work	1	0	0	0		0	0	0	0	0	0	0	0	1
yes	gforms	50to59	male	ES	Madrid, Comunidad de	13	Madrid	28	0	1	1	0	1	1	0	0	0	1	0	5more	appartment	yes	1	0	1	0		0	0	0	0	0	0	no	basic needs	1	0	0	0		0	0	0	0	0	0	1	0	1
yes	gforms	50to59	male	ES	Castilla-La Mancha	8	Albacete	2	1	0	0	0	1	1	0	0	0	1	0	3	appartment	yes	1	0	1	0		0	0	0	0	0	1	no	basic needs	1	0	0	0		0	0	0	0	0	0	1	0	1
yes	gforms	60to69	female	ES	Comunitat Valenciana	10	Valencia/València	46	0	0	0	0	0	0	1	0	0	1	0	2	appartment	yes	1	0	0	0		0	0	0	1	0	0	no	stayed home	1	0	0	0		0	0	0	0	0	0	0	1	0
yes	gforms	30to39	female	ES	País Vasco	16	Gipuzkoa	20	0	0	0	1	0	0	0	0	0	1	0	1	appartment	yes	1	0	1	0		0	0	0	0	0	1	no	work	1	0	0	0		0	0	0	0	0	0	1	0	1
yes	gforms	30to39	female	ES	Comunitat Valenciana	10	Valencia/València	46	1	0	0	1	0	0	0	0	0	1	0	3	appartment	no	1	0	1	0		0	0	0	0	0	0	no	work	1	0	0	0		0	0	0	0	0	0	0	0	0
yes	gforms	50to59	female	ES	Comunitat Valenciana	10	Valencia/València	46	0	0	1	0	0	1	0	0	0	1	0	4	single_family	yes	1	0	1	0		0	0	0	0	0	1	no	basic needs	1	1	0	0		0	0	0	0	0	0	1	0	1
yes	gforms	40to49	female	ES	Comunitat Valenciana	10	Alicante/Alacant	3	0	0	0	0	1	1	0	0	1	1	0	3	single_family	yes	1	0	0	0		0	0	0	0	0	1	yes	work	1	0	0	0		0	0	0	0	0	0	0	0	1
yes	gforms	50to59	female	ES	Comunitat Valenciana	10	Valencia/València	46	0	0	1	0	0	1	0	0	0	1	0	4	single_family	yes	1	0	0	0		0	0	0	0	0	1	yes	work	1	1	0	0		0	0	0	0	0	0	1	0	0
yes	gforms	50to59	female	ES	Cataluña	9	Barcelona	8	0	1	0	0	0	1	0	0	0	1	0	5more	appartment	no	1	0	0	0		0	0	0	1	0	0	no	stayed home	1	0	0	0		0	0	0	0	0	0	0	1	0
yes	gforms	50to59	male	ES	Cataluña	9	Tarragona	43	0	1	0	0	0	1	0	0	0	1	0	3	single_family		1	0	1	0		0	0	0	0	0	0	no	basic needs	1	1	1	0		0	0	0	0	0	0	1	0	1
yes	gforms	40to49	male	ES	Comunitat Valenciana	10	Alicante/Alacant	3	1	0	1	0	0	0	0	0	0	1	0	3	appartment	no	1	0	1	0		0	0	0	0	0	0	no	work	1	0	0	0		0	0	0	0	0	0	0	0	0
yes	gforms	18to20	female	ES	Comunitat Valenciana	10	Valencia/València	46	0	1	0	0	0	1	0	0	0	1	0	4	appartment	no	1	0	0	0		0	0	0	0	0	1	no	basic needs	1	0	0	0		0	0	0	0	0	0	0	0	1
yes	gforms	50to59	female	ES	Comunitat Valenciana	10	Castellón/Castelló	12	0	0	1	0	0	1	0	0	1	1	0	3	appartment	no	1	0	1	0		0	0	0	0	0	1	no	medical	1	0	0	1		0	0	0	0	0	0	1	0	1
yes	survey123	50to59	male	ES	Comunitat Valenciana	10	Valencia/València	46	0	1	0	0	1	1	0	0	0	1	0	4	appartment	yes	1	0	0	0		0	0	0	0	0	1	no	basic needs	1	0	1	0		0	0	0	0	0	0	1	0	1
yes	gforms	50to59	female	ES	Comunitat Valenciana	10	Castellón/Castelló	12	0	1	0	0	0	1	0	0	0	1	0	4	single_family	yes	1	1	1	0			0	0	0	0	1	no	work	1	1	0	0		0	0	0	0	0	0	1	0	1
yes	gforms	40to49	female	ES	Comunitat Valenciana	10	Alicante/Alacant	3	1	1	0	0	1	0	0	0	0	1	0	5more	appartment	yes	1	0	1	0			0	0	0	0	0	yes	work	1	0	0	0		0	0	0	0	0	0	0	0	0
yes	gforms	60to69	male	ES	Comunitat Valenciana	10	Alicante/Alacant	3	0	0	0	0	0	0	1	0	0	1	0	1	single_family	yes	1	0	1	0		0	0	0	0	0	0	no	basic needs	1	0	1	0		0	0	0	0	0	1	1	0	1
yes	gforms	30to39	female	ES	Madrid, Comunidad de	13	Madrid	28	0	0	0	1	0	0	0	0	0	1	0	2	appartment	yes	1	0	1	0		0	0	0	0	0	0	no	basic needs	1	0	0	0		0	0	0	0	0	0	0	0	1
yes	gforms	40to49	female	ES	Comunitat Valenciana	10	Valencia/València	46	1	0	0	0	1	0	0	0	0	1	0	5more	appartment	no	1	0	1	0		0	0	0	0	0	0	yes	work	1	0	0	0		0	0	0	0	0	0	0	0	1
yes	gforms	21to29	female	ES	Comunitat Valenciana	10	Valencia/València	46	0	0	1	1	0	0	0	0	0	1	0	2	appartment	yes	1	0	1	0		0	0	0	0	0	0	yes	other	1	0	0	0		0	0	0	0	0	1	0	0	0
yes	gforms	40to49	female	ES	Comunitat Valenciana	10	Valencia/València	46	1	0	0	0	1	0	0	0	0	1	0	4	appartment	no	1	0	0	0		0	0	1	0	0	0	no	work	1	0	0	0		0	0	0	0	0	0	0	0	0
yes	gforms	40to49	male	ES	Cataluña	9	Barcelona	8	1	0	0	0	1	0	0	0	0	1	0	4	appartment	no	1	0	0	0		0	0	0	0	0	1	no	basic needs	1	0	0	0		0	0	0	0	0	0	0	0	1
yes	gforms	50to59	female	ES	Comunitat Valenciana	10	Valencia/València	46	0	0	0	0	0	1	0	0	1	1	0	3	single_family	yes	1	0	0	0		0	0	0	0	0	1	no	medical	1	0	0	1		0	0	0	0	0	1	0	0	1
yes	gforms	50to59	female	ES	Comunitat Valenciana	10	Alicante/Alacant	3	0	0	1	0	0	1	0	0	0	1	0	3	single_family	yes	1	0	1	0		0	0	0	0	0	0	no	work	1	0	0	0		0	0	0	0	0	0	0	0	1
yes	gforms	50to59	male	ES	Comunitat Valenciana	10	Valencia/València	46	0	0	1	0	0	1	0	0	0	1	0	3	appartment	yes	1	0	0	0		0	0	0	0	0	1	no	basic needs	1	0	0	0		0	0	0	0	0	0	1	0	1
yes	gforms	30to39	female	ES	Comunitat Valenciana	10	Alicante/Alacant	3	1	0	0	0	0	0	0	0	0	1	0	4	single_family	no	1	0	0	0		0	0	0	1	0	0	no	stayed home	1	0	0	0		0	0	0	0	0	0	0	1	0
yes	gforms	50to59	female	ES	Castilla-La Mancha	8	Albacete	2	0	0	1	0	0	1	0	0	0	1	0	2	appartment	yes	1	0	0	0		0	0	0	1	0	0	no	stayed home	1	0	0	0		0	0	0	0	0	0	0	1	0
yes	gforms	30to39	female	ES	Comunitat Valenciana	10	Alicante/Alacant	3	1	0	0	0	1	0	0	0	0	1	0	3	appartment	no	1	0	0	0		0	0	0	0	0	1	no	medical	1	0	0	0		1	0	0	0	0	1	0	0	0
yes	survey123	40to49	male	ES	Comunitat Valenciana	10	Alicante/Alacant	3	1	0	0	0	1	0	0	0	0	1	0	3	appartment	yes	1	0	1	0		0	0	0	0	0	1	no	basic needs	1	1	0	0		0	0	0	0	0	0	1	0	1
yes	gforms	60to69	male	ES	Comunitat Valenciana	10	Valencia/València	46	0	0	0	1	0	1	1	0	1	1	0	5more	single_family	yes	1	0	0	0		0	0	0	0	0	1	no	basic needs	1	0	0	0		0	0	0	0	0	0	0	0	1
yes	gforms	30to39	female	ES	Comunitat Valenciana	10	Alicante/Alacant	3	1	1	0	0	1	0	0	0	0	1	0	5more	appartment	yes	1	0	0	0		0	0	0	1	0	0	no	stayed home	1	0	0	0		0	0	0	0	0	0	0	1	0
yes	gforms	70to79	male	ES	Comunitat Valenciana	10	Valencia/València	46	0	0	0	0	0	0	0	1	0	1	0	2	appartment	yes	1	0	0	0		0	0	0	0	0	1	no	basic needs	1	0	0	0		0	0	0	0	0	0	0	0	1
yes	gforms	60to69	male	ES	Comunitat Valenciana	10	Valencia/València	46	0	0	0	0	0	0	1	0	0	1	0	1	single_family	yes	1	0	0	0		0	0	0	0	0	1	no	basic needs	1	0	0	0		0	0	0	0	0	0	0	0	1
yes	gforms	60to69	female	ES	Navarra, Comunidad Foral de	15	Navarra	31	0	0	1	0	0	0	1	0	0	1	0	4	appartment	yes	1	0	1	0		0	0	0	0	0	0	no	work	1	0	0	0		0	0	0	0	0	0	1	0	1
yes	gforms	60to69	male	ES	Comunitat Valenciana	10	Valencia/València	46	0	0	1	0	1	0	1	0	0	1	0	3	single_family	yes	1	0	0	0		0	0	0	1	0	0	no	stayed home	1	0	0	0		0	0	0	0	0	0	0	1	0
yes	gforms	40to49	female	ES	Comunitat Valenciana	10	Valencia/València	46	1	1	0	0	1	0	0	0	0	1	0	4	appartment	yes	1	0	1	0		0	0	0	0	0	0	no	basic needs	1	0	0	0		0	1	0	0	0	1	1	0	1
yes	gforms	21to29	female	ES	Murcia, Región de	14	Murcia	30	0	0	0	0	1	0	0	0	0	1	0	2	single_family	no	1	0	1	0		0	0	0	0	0	1	no	basic needs	1	0	0	0		0	0	0	0	0	0	0	0	1
yes	survey123	30to39	female	ES	Comunitat Valenciana	10	Alicante/Alacant	3	0	0	0	1	0	0	0	0	0	1	0	3	appartment	no	1	0	0	0		0	0	0	0	0	1	no	basic needs	1	0	0	0		0	0	0	0	0	0	0	0	1
yes	gforms	40to49	female	ES	Comunitat Valenciana	10	Valencia/València	46	0	1	0	0	1	0	0	0	0	1	0	4	single_family	yes	1	0	0	0		0	0	0	0	0	1	no	basic needs	1	0	0	0		0	0	0	0	0	0	0	0	1
yes	gforms	50to59	female	ES	Comunitat Valenciana	10	Valencia/València	46	0	0	0	0	0	1	0	0	0	1	0	1	appartment	yes	1	0	0	0		0	0	1	0	0	1	no	work	1	1	0	0		0	0	0	0	0	0	1	0	1
yes	gforms	50to59	female	ES	Comunitat Valenciana	10	Valencia/València	46	0	1	1	0	1	1	0	0	0	1	0	4	single_family	yes	1	0	1	0		0	0	0	0	0	0	no	work	1	0	0	0		0	0	0	0	0	0	0	0	1
yes	gforms	50to59	female	ES	Comunitat Valenciana	10	Alicante/Alacant	3	0	1	0	0	0	1	0	0	0	1	0	3	single_family	yes	1	0	0	0		0	0	0	0	0	1	no	basic needs	1	0	0	0		0	0	0	0	0	0	1	0	1
yes	gforms	60to69	female	ES	Murcia, Región de	14	Murcia	30	0	0	0	1	0	0	1	0	0	1	0	3	appartment	yes	1	0	1	0		0	0	0	0	0	0	no	medical	1	0	0	0		0	0	1	0	0	0	0	0	0
yes	gforms	70to79	female	ES	Comunitat Valenciana	10	Castellón/Castelló	12	0	0	0	0	0	0	0	1	1	1	0	2	appartment	yes	1	0	0	0		0	0	0	1	0	0	yes	stayed home	1	0	0	0		0	0	0	0	0	0	0	1	0
yes	gforms	30to39	female	ES	Comunitat Valenciana	10	Valencia/València	46	0	0	0	0	0	0	1	0	0	1	0	3	appartment	yes	1	0	0	0		0	0	0	0	0	1	no	work	1	0	0	0		0	0	0	0	0	0	0	0	1
yes	gforms	40to49	female	ES	Comunitat Valenciana	10	Alicante/Alacant	3	1	0	0	0	1	0	0	0	0	1	0	4	appartment	yes	1	0	1	0		0	0	0	0	0	1	no	work	1	0	0	0		0	0	0	0	0	1	0	0	1
yes	gforms	40to49	female	ES	Comunitat Valenciana	10	Valencia/València	46	1	0	0	1	1	0	0	0	0	1	0	4	single_family	yes	1	0	1	0		0	0	0	0	0	1	yes	medical	1	1	1	1		0	1	0	0	0	1	1	0	1
yes	gforms	30to39	male	ES	Comunitat Valenciana	10	Valencia/València	46	0	0	0	1	0	0	0	0	0	1	0	1	single_family	yes	1	0	0	0		1	0	0	0	0	1	no	work	1	0	0	0		0	0	0	0	0	1	0	0	1
yes	gforms	30to39	female	ES	Comunitat Valenciana	10	Alicante/Alacant	3	1	0	0	1	0	0	0	0	0	1	0	3	single_family	no	1	0	0	0		0	0	0	1	0	0	no	stayed home	1	0	0	0		0	0	0	0	0	0	0	1	0
yes	gforms	21to29	male	ES	Comunitat Valenciana	10	Valencia/València	46	0	0	1	0	0	0	0	0	0	1	0	2	appartment	yes	1	0	1	0		0	0	0	0	0	0	no	basic needs	1	0	0	0		0	0	0	0	0	0	1	0	1
yes	gforms	70to79	female	ES	Castilla y León	7	Valladolid	47										0	1	1	single_family	yes	1	0	0	0		0	0	0	1	0	0	yes	stayed home	1	0	0	0		0	0	0	0	0	0	0	1	0
yes	gforms	40to49	female	ES	Comunitat Valenciana	10	Alicante/Alacant	3	0	1	1	0	1	1	0	0	0	1	0	4	single_family	yes	1	0	1	0		0	0	0	0	0	0	no	basic needs	1	0	0	0		0	1	0	0	0	1	1	0	1
yes	gforms	70to79	male	ES	Comunitat Valenciana	10	Valencia/València	46	0	0	0	0	0	0	0	1	0	1	0	2	appartment	yes	1	0	0	0		0	0	0	1	0	0	no	stayed home	1	0	0	0		0	0	0	0	0	0	0	1	0
yes	gforms	50to59	female	ES	Galicia	12	Coruña, A	15	0	0	0	0	0	1	0	0	0	1	0	1	single_family	yes	1	0	1	0		0	0	0	0	0	0	no	work	1	1	0	0		0	0	0	0	0	0	0	0	1
yes	gforms	40to49	female	ES	Cataluña	9	Barcelona	8	1	0	1	0	1	0	0	1	0	1	0	4	single_family	yes	1	0	1	0		0	0	0	0	0	0	no	medical	1	0	0	1		0	0	0	0	0	0	1	0	1
yes	gforms	40to49	male	ES	Cataluña	9	Barcelona	8	0	1	0	0	1	0	0	0	0	1	0	3	single_family	yes	1	0	1	0		0	0	0	0	0	0	no	basic needs	1	0	0	0		0	1	0	0	0	1	1	0	1
yes	gforms	40to49	male	ES	Comunitat Valenciana	10	Valencia/València	46	0	1	0	0	1	0	0	0	0	1	0	3	appartment	yes	1	0	0	0		0	0	0	0	0	1	no	medical	1	1	1	0		1	0	0	0	0	0	1	0	1
yes	gforms	30to39	female	ES	Comunitat Valenciana	10	Valencia/València	46	0	0	0	1	0	0	0	0	0	1	0	2	appartment	yes	1	0	1	0		0	0	0	0	0	0	no	work	1	0	0	0		0	0	0	0	0	0	0	0	1
yes	gforms	30to39	female	ES	Madrid, Comunidad de	13	Madrid	28	1	0	0	1	0	0	0	0	0	1	0	4	single_family	yes	1	0	0	0		0	0	0	0	0	1	no	basic needs	1	0	0	0		0	0	0	0	0	0	1	0	1
yes	gforms	50to59	female	ES	Comunitat Valenciana	10	Valencia/València	46	0	1	1	0	0	1	0	0	0	1	0	4	appartment	no	1	0	1	0		0	0	0	0	0	1	no	medical	1	1	0	0		0	0	1	1	0	0	1	0	1
yes	gforms	40to49	male	ES	Comunitat Valenciana	10	Alicante/Alacant	3	1	1	0	0	1	0	0	0	0	1	0	4	single_family	yes	1	0	1	0		0	0	0	0	0	1	no	basic needs	1	1	0	0		0	0	0	0	0	0	1	0	1
yes	gforms	50to59	female	ES	Comunitat Valenciana	10	Valencia/València	46	0	1	0	0	0	1	0	0	0	1	0	3	single_family	yes	1	0	1	0		0	0	0	0	0	0	no	medical	1	0	0	1		0	0	0	0	0	0	1	0	1
yes	gforms	40to49	female	ES	Comunitat Valenciana	10	Valencia/València	46	0	1	0	0	1	1	0	0	0	1	0	4	appartment	no	1	0	0	0		0	0	0	0	0	1	yes	other	1	0	0	0		0	0	0	1	0	0	0	0	0
yes	gforms	21to29	female	ES	Comunitat Valenciana	10	Alicante/Alacant	3	0	0	1	1	0	0	0	0	0	1	0	2	appartment	yes	1	0	0	0		0	0	1	0	0	1	no	medical	1	0	0	1		0	1	0	0	0	1	0	0	1
yes	gforms	40to49	male	ES	Comunitat Valenciana	10	Valencia/València	46	1	0	0	0	1	0	0	0	0	1	0	4	appartment	no	1	0	1	0		0	0	0	0	0	0	no	work	1	1	0	0		0	0	0	0	0	0	1	0	1
yes	gforms	30to39	male	ES	Comunitat Valenciana	10	Valencia/València	46	1	0	0	1	0	0	0	0	0	1	0	3	appartment	no	1	0	0	0		0	0	0	0	0	1	no	medical	1	0	0	0		1	0	0	0	0	0	0	0	1
yes	gforms	50to59	male	ES	Murcia, Región de	14	Murcia	30										0	1	1	appartment	yes	1	0	0	0		0	0	0	0	0	1	no	basic needs	1	0	0	0		0	0	0	0	0	0	0	0	1
yes	gforms	50to59	female	ES	Comunitat Valenciana	10	Valencia/València	46	0	0	0	0	0	1	0	0	0	1	0	2	single_family	yes	1	0	1	0		0	0	0	0	0	0	no	basic needs	1	0	0	0		0	1	0	0	0	1	0	0	1
yes	gforms	40to49	female	ES	Comunitat Valenciana	10	Castellón/Castelló	12	1	0	0	0	1	0	1	0	0	1	0	4	single_family	yes	1	0	1	0		0	0	0	0	0	0	no	work	1	0	0	0		0	0	0	0	0	0	0	0	1
yes	gforms	50to59	female	ES	Murcia, Región de	14	Murcia	30	0	0	0	0	0	1	0	0	0	1	0	2	single_family	yes	1	0	1	0		0	0	0	0	0	1	no	basic needs	1	1	1	0		0	0	0	0	0	0	1	0	1
yes	gforms	50to59	female	ES	Andalucía	1	Almería	4	0	0	0	0	0	1	0	0	0	1	0	2	single_family	yes	1	0	1	0		0	0	0	0	0	0	no	work	1	1	1	0		0	0	0	0	0	0	1	0	1
yes	gforms	40to49	female	ES	Comunitat Valenciana	10	Valencia/València	46	0	1	0	0	1	1	0	0	0	1	0	5more	appartment	no	1	0	0	0		0	0	0	1	0	0	no	stayed home	1	0	0	0		0	0	0	0	0	0	0	1	0
yes	gforms	21to29	male	ES	Comunitat Valenciana	10	Castellón/Castelló	12	0	0	0	0	0	0	1	0	0	1	0	3	single_family	yes	1	0	0	0		0	0	0	0	0	1	no	basic needs	1	0	0	0		0	1	0	0	0	1	0	0	1
yes	gforms	40to49	male	ES	Comunitat Valenciana	10	Alicante/Alacant	3	0	1	0	0	0	0	0	0	0	1	0	5more	single_family	yes	1	0	1	0		0	0	0	0	0	0	no	basic needs	1	0	1	0		0	0	0	0	0	0	0	0	1
yes	gforms	21to29	male	ES	Ceuta	18	Ceuta	51	0	0	0	1	0	0	0	0	1	1	0	4	single_family	yes	1	0	0	0		0	0	0	0	0	1	no	basic needs	1	0	0	0		0	0	0	0	0	0	1	0	0
yes	gforms	30to39	male	ES	Comunitat Valenciana	10	Valencia/València	46	1	0	0	1	0	0	0	0	0	1	0	3	appartment	no	1	0	1	0			0	0	0	0	0	no	work	1	0	0	0		0	0	0	0	0	0	1	0	1
yes	gforms	30to39	male	ES	Madrid, Comunidad de	13	Madrid	28	0	0	1	0	0	0	0	0	0	1	0	2	appartment	no	1	0	0	0		0	0	0	0	0	1	no	basic needs	1	1	0	0		0	1	0	0	0	1	0	0	1
yes	gforms	50to59	female	ES	Comunitat Valenciana	10	Valencia/València	46	0	0	0	0	0	1	0	0	0	1	0	2	appartment	no	1	0	0	0		0	0	0	0	0	1	no	medical	1	0	0	1		0	1	0	0	0	1	0	0	0
yes	gforms	40to49	male	ES	Comunitat Valenciana	10	Alicante/Alacant	3	1	0	0	0	1	0	0	0	0	1	0	4	single_family	yes	1	0	1	0		0	0	0	0	0	0	no	work	1	0	0	0		0	0	0	0	0	0	0	0	1
yes	gforms	60to69	male	ES	Madrid, Comunidad de	13	Madrid	28	0	0	1	0	0	1	1	0	0	1	0	3	appartment	no	1	0	1	0		0	0	0	0	0	0	no	basic needs	1	0	0	0		0	0	0	0	0	0	0	0	1
yes	gforms	60to69	female	ES	Comunitat Valenciana	10	Valencia/València	46	0	0	0	0	0	0	1	0	0	1	0	2	single_family	yes	1	0	0	0		0	0	0	0	0	1	no	basic needs	1	1	0	0		0	0	0	0	0	0	1	0	1
yes	survey123	40to49	female	ES	Comunitat Valenciana	10	Castellón/Castelló	12	0	0	0	0	1	0	0	0	0	1	0	2	appartment	yes	1	0	0	0		0	0	0	1	0	0	yes	stayed home	1	0	0	0		0	0	0	0	0	0	0	1	0
yes	gforms	18to20	female	ES	Madrid, Comunidad de	13	Madrid	28	0	1	0	0	0	1	0	0	0	1	0	4	appartment	yes	1	0	0	0		0	0	0	0	0	1	no	basic needs	1	0	0	0		0	0	0	0	0	0	0	0	1
yes	gforms	40to49	female	ES	Comunitat Valenciana	10	Valencia/València	46	0	1	0	0	0	0	0	0	0	1	0	2	appartment	yes	1	0	1	0		0	0	0	0	0	0	yes	basic needs	1	0	0	0		0	0	0	0	0	0	0	0	1
yes	gforms	50to59	female	ES	Madrid, Comunidad de	13	Madrid	28	0	0	0	0	0	0	1	0	0	1	0	2	single_family	yes	1	0	1	0		0	0	0	0	0	0	yes	basic needs	1	0	0	0		0	0	0	0	0	0	1	0	1
yes	gforms	50to59	male	ES	Comunitat Valenciana	10	Valencia/València	46	0	1	0	0	0	1	0	0	0	1	0	3	single_family	yes	1	0	1	0		0	0	0	0	0	1	no	basic needs	1	1	0	0		0	0	0	0	0	0	0	0	1
yes	gforms	50to59	female	ES	Comunitat Valenciana	10	Alicante/Alacant	3	0	0	0	0	0	1	0	0	0	1	0	2	appartment	yes	1	0	0	0			0	0	1	0	0	no	stayed home	1	0	0	0		0	0	0	0	0	0	0	1	0
yes	gforms	30to39	male	ES	Comunitat Valenciana	10	Castellón/Castelló	12	1	0	0	1	0	0	0	0	0	1	0	3	appartment	no	1	0	1	0		0	0	0	0	0	1	no	work	1	0	0	0		0	0	0	0	0	0	1	0	1
yes	gforms	40to49	female	ES	Comunitat Valenciana	10	Valencia/València	46	0	0	0	0	1	0	0	0	0	1	0	2	appartment	yes	1	0	1	0		0	0	0	0	0	0	no	work	1	0	0	0		0	0	0	0	0	0	0	0	0
yes	gforms	50to59	female	ES	Comunitat Valenciana	10	Alicante/Alacant	3	0	1	1	0	1	0	0	0	0	1	0	4	single_family	yes	1	0	0	0		0	0	0	0	0	1	no	basic needs	1	1	0	0		0	0	0	0	0	0	0	0	1
yes	gforms	40to49	male	ES	Comunitat Valenciana	10	Alicante/Alacant	3	0	1	0	0	1	0	0	0	0	1	0	2	appartment	yes	1	0	1	0		0	0	0	0	0	0	no	basic needs	1	0	0	0		0	0	0	0	0	0	1	0	1
yes	gforms	60to69	male	ES	Comunitat Valenciana	10	Valencia/València	46	0	1	0	0	0	0	1	0	0	1	0	3	single_family	yes	1	0	0	0		0	0	0	1	0	0	no	stayed home	1	0	0	0		0	0	0	0	0	0	0	1	0
yes	gforms	40to49	male	ES	Andalucía	1	Sevilla	41	0	0	0	0	0	1	0	0	0	1	0	2	appartment	no	1	0	0	0		1	0	0	0	0	1	no	work	1	1	1	0		0	0	0	1	0	0	1	0	1
yes	gforms	60to69	female	ES	Comunitat Valenciana	10	Castellón/Castelló	12	0	0	0	0	0	0	1	1	0	1	0	2	single_family	yes	1	0	0	0		0	0	0	0	0	1	no	basic needs	1	0	1	0		0	0	0	0	0	0	0	0	1
yes	gforms	30to39	male	ES	Comunitat Valenciana	10	Valencia/València	46	0	0	0	1	0	0	0	0	0	1	0	2	appartment	yes	1	0	0	0		0	0	0	0	0	1	no	basic needs	1	0	0	0		0	0	0	1	0	0	1	0	1
yes	gforms	30to39	female	ES	Comunitat Valenciana	10	Alicante/Alacant	3	1	0	0	1	0	0	0	0	0	1	0	3	appartment	no	1	0	0	0		0	0	0	0	0	1	no	basic needs	1	0	0	0		0	0	0	0	0	0	1	0	1
yes	gforms	30to39	male	ES	Comunitat Valenciana	10	Alicante/Alacant	3										0	1	1	appartment	yes	1	0	1	0		1	0	0	0	0	1	no	work	1	0	1	0		0	1	0	0	0	1	1	0	1
yes	gforms	40to49	female	ES	Cataluña	9	Tarragona	43	0	1	0	0	0	0	0	0	0	1	0	3	appartment	no	1	0	0	0			0	0	0	0	1	no	basic needs	1	0	0	0		0	0	0	0	0	0	1	0	1
yes	gforms	30to39	female	ES	Comunitat Valenciana	10	Alicante/Alacant	3	1	0	0	1	0	0	0	0	0	1	0	3	appartment	yes	1	0	0	0		0	0	0	1	0	0	no	stayed home	1	0	0	0		0	0	0	0	0	0	0	1	0
yes	gforms	60to69	male	ES	Comunitat Valenciana	10	Valencia/València	46	0	0	0	0	0	0	1	0	0	1	0	2	appartment	yes	1	0	0	0		0	0	0	0	0	1	no	basic needs	1	1	0	0		0	0	0	0	0	0	0	0	1
yes	gforms	30to39	male	ES	Comunitat Valenciana	10	Castellón/Castelló	12	0	0	0	1	0	0	0	0	0	1	0	2	appartment	yes	1	0	0	0		1	0	0	0	0	1	no	basic needs	1	0	0	0		0	0	0	0	0	0	1	0	1
yes	gforms	50to59	male	ES	Comunitat Valenciana	10	Valencia/València	46	0	0	1	0	0	0	1	0	0	1	0	3	single_family	yes	1	0	1	0		0	0	0	0	0	1	no	work	1	0	1	0		0	0	0	0	0	0	0	0	0
yes	survey123	21to29	female	ES	Madrid, Comunidad de	13	Madrid	28	0	0	0	1	0	0	1	0	1	1	0	5more	single_family	yes	1	0	0	0		0	0	0	1	0	0	yes	other	1	0	0	0		0	0	0	0	0	0	0	0	0
yes	survey123	40to49	male	ES	Comunitat Valenciana	10	Alicante/Alacant	3	0	0	1	0	1	0	0	0	0	1	0	2	appartment	yes	1	0	0	0		0	0	1	0	0	0	no	work	1	0	0	0		0	0	0	0	0	0	0	0	1
yes	gforms	40to49	female	ES	Comunitat Valenciana	10	Valencia/València	46	0	0	0	0	1	1	0	1	0	1	0	3	appartment	yes	1	0	0	0		0	0	1	0	0	1	no	work	1	1	1	0		0	0	0	0	0	0	1	0	1
yes	survey123	40to49	male	ES	Comunitat Valenciana	10	Valencia/València	46	0	0	0	1	0	0	0	0	0	1	0	2	appartment	yes	1	0	1	0		0	0	0	0	0	0	no	other	0									1
yes	gforms	50to59	female	ES	Comunitat Valenciana	10	Valencia/València	46	0	1	0	0	0	1	0	0	0	1	0	3	appartment	yes	1	0	1	0		0	0	0	0	0	1	no	work	1	1	0	0		0	0	0	0	0	0	0	0	1
yes	survey123	30to39	female	ES	Comunitat Valenciana	10	Alicante/Alacant	3	1	0	0	1	0	0	0	0	0	1	0	4	single_family	no	1	0	0	0		0	0	0	1	0	0	no	stayed home	1	0	0	0		0	0	0	0	0	0	0	1	0
yes	gforms	50to59	female	ES	Comunitat Valenciana	10	Valencia/València	46	0	0	0	1	0	0	0	0	0	1	0	2	appartment	no	1	0	0	0		0	0	0	0	0	1	no	basic needs	1	0	1	0		0	0	0	0	0	0	1	0	1
yes	gforms	40to49	female	ES	Comunitat Valenciana	10	Alicante/Alacant	3	0	1	1	0	1	1	0	0	0	1	0	4	single_family	yes	1	0	1	0		0	0	0	0	0	1	no	medical	1	0	0	0		1	1	0	0	0	1	0	0	0
yes	gforms	50to59	female	ES	Castilla-La Mancha	8	Albacete	2	0	0	1	0	0	1	1	0	0	1	0	4	single_family	yes	1	0	0	0		0	0	0	1	0	0	no	stayed home	1	0	0	0		0	0	0	0	0	0	0	1	0
yes	gforms	30to39	female	ES	Comunitat Valenciana	10	Valencia/València	46	0	0	0	1	0	0	0	0	0	1	0	2	appartment	yes	1	0	0	0		0	0	0	0	0	1	yes	basic needs	1	0	0	0		0	0	0	0	0	0	1	0	1
yes	gforms	60to69	female	ES	Comunitat Valenciana	10	Valencia/València	46	0	0	0	0	0	0	1	0	0	1	0	2	appartment	yes	1	0	1	0		0	0	0	0	0	1	no	medical	1	1	0	0		0	0	1	0	0	0	1	0	0
yes	gforms	40to49	male	ES	Comunitat Valenciana	10	Valencia/València	46	0	0	0	0	1	0	0	0	0	1	0	2	appartment	yes	1	0	0	0		0	0	0	1	0	0	yes	stayed home	1	0	0	0		0	0	0	0	0	0	0	1	0
yes	gforms	30to39	male	ES	Madrid, Comunidad de	13	Madrid	28	0	0	0	1	0	0	0	0	0	1	0	2	appartment	yes	1	0	1	0		0	0	0	0	0	1	no	basic needs	1	0	0	0		0	0	0	0	0	0	0	0	1
yes	gforms	30to39	male	ES	Galicia	12	Coruña, A	15	0	0	0	1	0	0	0	0	0	1	0	2	appartment	yes	1	0	0	0		0	0	0	0	0	1	no	basic needs	1	0	0	0		0	0	0	0	0	0	0	0	1
yes	gforms	40to49	female	ES	Comunitat Valenciana	10	Castellón/Castelló	12	1	1	0	0	1	0	0	0	0	1	0	4	appartment	yes	1	0	1	0		0	0	0	0	0	1	no	work	1	0	0	0		0	1	0	0	0	1	0	0	1
yes	gforms	40to49	female	ES	Comunitat Valenciana	10	Valencia/València	46	1	0	0	0	1	0	0	0	0	1	0	4	appartment	yes	1	0	1	0		0	0	0	0	0	1	no	basic needs	1	0	0	0		0	1	0	0	0	1	0	0	1
yes	gforms	30to39	female	ES	Comunitat Valenciana	10	Valencia/València	46	1	1	0	1	0	0	0	0	0	1	0	5more	single_family	yes	1	0	0	0		0	0	0	1	0	0	no	stayed home	1	0	0	0		0	0	0	0	0	0	0	1	0
yes	gforms	70to79	male	ES	Comunitat Valenciana	10	Valencia/València	46	0	0	0	0	1	0	1	1	0	1	0	3	single_family	yes	1	0	0	0		0	0	0	0	0	1	no	medical	1	0	0	1		0	0	0	0	0	1	0	0	1
yes	gforms	50to59	male	ES	Comunitat Valenciana	10	Valencia/València	46	0	0	0	0	0	1	0	0	0	1	0	1	appartment	yes	1	0	1	0			0	0		0	0	no	medical	1	0	0	1		0	0	0	0	0	0	0		0
yes	gforms	30to39	female	ES	Comunitat Valenciana	10	Valencia/València	46	0	0	1	1	0	0	1	1	0	1	0	5more	single_family	yes	1	0	1	0		0	0	0	0	0	1	no	basic needs	1	0	0	0		0	0	0	0	0	0	0	0	1
yes	gforms	40to49	male	ES	Comunitat Valenciana	10	Castellón/Castelló	12	0	1	0	0	1	0	0	0	0	1	0	4	appartment	no	1	0	1	0		0	0	0	0	0	0	no	work	1	0	1	0		0	0	0	0	0	0	1	0	1
yes	gforms	60to69	male	ES	Comunitat Valenciana	10	Alicante/Alacant	3	0	0	0	0	0	0	1	0	0	1	0	2	appartment	yes	1	0	1	0		0	0	0	0	0	0	no	basic needs	1	1	0	0		0	0	0	0	0	1	0	0	1
yes	gforms	21to29	female	ES	Comunitat Valenciana	10	Alicante/Alacant	3	0	1	1	0	0	1	0	1	0	1	0	5more	appartment	yes	1	0	0	0		0	0	0	0	0	1	no	basic needs	1	0	0	0		0	0	0	0	0	0	1	0	1
yes	gforms	40to49	female	ES	Comunitat Valenciana	10	Valencia/València	46	1	0	0	0	1	0	0	0	0	1	0	4	single_family	yes	1	0	0	0		0	0	0	0	0	1	no	basic needs	1	1	0	0		0	0	0	0	0	0	1	0	1
yes	gforms	21to29	male	ES	Comunitat Valenciana	10	Alicante/Alacant	3	0	0	1	0	0	0	0	0	0	1	0	2	single_family	no	1	0	1	0			0	0	0	0	1	no	medical	1	0	0	0		1	0	0	0	0	0	0	0	1
yes	gforms	50to59	female	ES	Comunitat Valenciana	10	Valencia/València	46	0	0	0	0	0	1	0	0	0	1	0	2	other	yes	1	0	0	0		0	0	0	0	0	1	no	basic needs	1	0	0	0		0	0	0	0	0	0	1	0	1
yes	gforms	60to69	female	ES	Comunitat Valenciana	10	Alicante/Alacant	3	0	0	0	0	0	0	0	1	0	1	0	2	single_family	yes	1	0	1	0			0	0		0	0		work	1	0	0	0		0	0	0	0	0	0	1		1
yes	gforms	50to59	male	ES	Comunitat Valenciana	10	Alicante/Alacant	3	0	0	1	0	0	1	0	0	0	1	0	3	single_family	no	1	0	1	0		0	0	0	0	0	0	no	basic needs	1	0	0	0		0	0	0	0	0	0	0	0	1
yes	gforms	70to79	male	ES	Comunitat Valenciana	10	Valencia/València	46	0	0	0	0	1	0	0	0	0	1	0	2	appartment	yes	1	0	0	0		0	0	0	1	0	0	no	stayed home	1	0	0	0		0	0	0	0	0	0	0	1	0
yes	gforms	60to69	male	ES	Comunitat Valenciana	10	Valencia/València	46	1	0	0	0	1	0	1	0	0	1	0	3	single_family	yes	1	0	1	0		0	0	0	0	0	1	no	basic needs	1	0	0	0		0	0	0	0	0	0	1	0	1
yes	gforms	50to59	female	ES	Comunitat Valenciana	10	Alicante/Alacant	3	0	0	1	0	0	1	1	0	1	1	0	5more	single_family	yes	1	0	1	0		0	0	0	0	0	0	no	basic needs	1	1	0	0		0	0	0	0	0	0	0	0	1
yes	gforms	50to59	female	ES	Comunitat Valenciana	10	Alicante/Alacant	3	0	0	0	0	0	1	0	0	0	1	0	2	appartment	yes	1	0	0	0		0	0	0	1	0	0	no	stayed home	1	0	0	0		0	0	0	0	0	0	0	1	0
yes	gforms	50to59	female	ES	Comunitat Valenciana	10	Valencia/València	46	0	1	0	0	0	0	0	0	0	1	0	3	appartment	yes	1	0	0	0		0	0	0	1	0	0	no	other	0									1
yes	gforms	50to59	female	ES	Castilla-La Mancha	8	Toledo	45	0	0	0	0	0	1	0	0	0	1	0	2	single_family	yes	1	0	1	0		0	0	0	0	0	0	no	basic needs	1	0	0	0		0	0	0	0	0	0	0	0	1
yes	gforms	50to59	female	ES	Comunitat Valenciana	10	Valencia/València	46	0	0	1	0	0	1	0	0	0	1	0	2	appartment	yes	1	0	1	0		0	0	0	0	0	1	no	basic needs	1	1	0	0		0	0	0	0	0	0	1	0	1
yes	survey123	50to59	female	ES	Canarias	5	Palmas, Las	35	0	0	0	0	0	1	0	0	0	1	0	1	single_family	yes	1	0	1	0		0	0	0	0	0	1	no	work	1	0	0	0		0	0	0	0	0	0	0	0	1
yes	gforms	50to59	female	ES	Comunitat Valenciana	10	Valencia/València	46	0	0	1	0	0	1	0	0	0	1	0	3	appartment	yes	1	1	0	0		0	0	0	0	0	1	no	basic needs	1	0	0	0		0	1	0	0	0	1	0	0	1
yes	gforms	30to39	female	ES	Comunitat Valenciana	10	Valencia/València	46	1	0	0	1	0	0	0	0	0	1	0	4	appartment	no	1	0	1	0		0	0	0	0	0	1	no	basic needs	1	0	0	0		0	0	0	0	0	0	0	0	1
yes	survey123	50to59	female	ES	Comunitat Valenciana	10	Valencia/València	46	0	0	1	0	0	0	0	0	0	1	0	2	appartment	yes	1	0	1	0		0	0	1	0	0	1	no	work	1	0	1	0		0	0	0	0	0	0	1	0	1
yes	gforms	60to69	male	ES	Comunitat Valenciana	10	Alicante/Alacant	3	0	0	0	0	0	1	1	0	0	1	0	2	appartment	yes	1	0	0	0		0	0	0	1	0	0	no	stayed home	1	0	0	0		0	0	0	0	0	0	0	1	0
yes	gforms	40to49	female	ES	Comunitat Valenciana	10	Alicante/Alacant	3	1	0	0	0	1	0	0	0	0	1	0	4	appartment	no	1	0	0	0		0	0	0	1	0	0	no	stayed home	1	0	0	0		0	0	0	0	0	0	0	1	0
yes	survey123	40to49	female	ES	Cataluña	9	Tarragona	43	0	0	1	0	1	0	0	0	0	1	0	3	appartment	no	1	0	1	0		0	0	0	0	0	0	no	work	1	1	1	0		0	0	0	0	0	0	1	0	1
yes	survey123	50to59	male	ES	Andalucía	1	Cádiz	11	0	1	0	0	0	0	0	0	0	1	0	2	appartment	yes	1	0	1	0		0	0	0	0	0	1	no	work	1	1	1	0		0	0	0	0	0	0	0	0	1
yes	gforms	40to49	female	ES	Castilla y León	7	León	24	0	0	0	0	1	0	0	0	0	1	0	1	appartment	yes	1	0	0	0		0	0	0	0	0	1	no	work	1	1	1	0		0	0	0	1	0	0	0	0	1
yes	gforms	50to59	female	ES	Comunitat Valenciana	10	Valencia/València	46	0	0	1	0	0	1	0	0	0	1	0	3	appartment	yes	1	0	1	0		0	0	0	0	0	1	no	work	1	0	0	0		0	1	0	0	0	1	1	0	1
yes	gforms	50to59	female	ES	Comunitat Valenciana	10	Valencia/València	46	0	0	0	0	0	1	1	0	1	1	0	3	single_family	yes	1	0	1	0		0	0	0	0	0	0	no	work	1	0	0	0		0	0	0	0	0	0	0	0	0
yes	gforms	60to69	male	ES	Comunitat Valenciana	10	Valencia/València	46	0	0	1	0	0	1	0	0	0	1	0	3	appartment	yes	1	0	0	0		1	0	0	0	0	1	no	work	1	0	0	0		0	0	1	0	0	0	0	0	1
yes	gforms	70to79	male	ES	Comunitat Valenciana	10	Valencia/València	46	0	0	0	0	0	0	1	1	0	1	0	2	appartment	yes	1	0	0	0		0	0	0	0	0	1	yes	basic needs	1	1	0	0		0	0	0	1	0	0	1	0	1
yes	gforms	30to39	female	ES	Comunitat Valenciana	10	Alicante/Alacant	3	1	0	0	1	0	0	0	0	0	1	0	4	appartment	yes	1	0	1	0		0	0	0	0	0	1	yes	medical	1	1	0	0		1	0	0	0	0	0	1	0	1
yes	gforms	30to39	male	ES	Comunitat Valenciana	10	Valencia/València	46	1	0	0	1	0	0	0	0	0	1	0	3	appartment	no	1	0	0	1		0	0	0	0	0	0	no	work	1	0	1	0		0	0	0	0	0	0	0	0	1
yes	gforms	21to29	male	ES	Comunitat Valenciana	10	Alicante/Alacant	3	0	0	0	0	0	1	0	0	0	1	0	3	appartment	no	1	0	0	0		0	0	0	1	0	0	no	stayed home	1	0	0	0		0	0	0	0	0	0	0	1	0
yes	gforms	50to59	female	ES	Comunitat Valenciana	10	Alicante/Alacant	3	0	0	1	0	0	1	0	0	0	1	0	3	appartment	yes	1	0	0	0		0	0	0	0	0	1	no	basic needs	1	0	0	0		0	1	0	0	0	1	1	0	1
yes	gforms	50to59	male	ES	Madrid, Comunidad de	13	Madrid	28	0	1	0	0	1	0	0	0	0	1	0	4	appartment	yes	1	0	0	0		0	0	0	1	0	0	no	stayed home	1	0	0	0		0	0	0	0	0	0	0	1	0
yes	gforms	30to39	female	ES	Comunitat Valenciana	10	Valencia/València	46	0	0	0	1	0	1	1	0	0	1	0	3	appartment	yes	1	0	0	0		0	0	0	0	0	1	no	basic needs	1	1	0	0		0	0	0	0	0	0	0	0	1
yes	gforms	40to49	male	ES	Comunitat Valenciana	10	Alicante/Alacant	3	1	0	0	1	1	0	0	0	1	1	0	5more	single_family	yes	1	0	1	0		0	0	1	0	1	1	no	basic needs	1	1	1	0		0	0	0	0	0	0	1	0	1
yes	gforms	60to69	female	ES	Comunitat Valenciana	10	Valencia/València	46	0	0	0	0	0	0	1	0	0	1	0	2	appartment	yes	1	0	0	0		0	0	0	0	0	1	no	basic needs	1	0	0	0		0	0	0	0	0	0	0	0	1
yes	gforms	40to49	male	ES	Cataluña	9	Barcelona	8	0	1	0	0	1	0	0	0	0	1	0	3	single_family	yes	1	0	0	0		0	0	0	0	0	1	no	basic needs	1	1	0	0		0	0	0	1	0	0	1	0	1
yes	gforms	21to29	female	ES	Comunitat Valenciana	10	Castellón/Castelló	12	0	0	1	0	0	0	0	0	0	1	0	2	appartment	no	1	0	1	0		0	0	0	0	0	1	no	work	1	1	0	0		0	1	0	0	0	1	0	0	1
yes	gforms	50to59	female	ES	Comunitat Valenciana	10	Valencia/València	46	0	0	1	0	0	1	1	0	0	1	0	3	appartment	no	1	0	1	0		0	0	0	0	0	1	no	basic needs	1	0	0	0		0	0	0	0	0	0	1	0	1
yes	gforms	30to39	male	ES	Comunitat Valenciana	10	Alicante/Alacant	3	1	1	0	1	0	0	0	0	0	1	0	4	appartment	no	1	0	1	0		0	0	0	0	0	1	yes	work	1	0	1	0		0	0	0	0	0	0	0	0	1
yes	gforms	60to69	male	ES	Madrid, Comunidad de	13	Madrid	28	0	0	0	0	0	0	1	0	0	1	0	2	appartment	yes	1	0	0	0		0	0	0	0	0	1	no	basic needs	1	1	0	0		0	0	0	0	0	0	0	0	1
yes	gforms	50to59	male	ES	Madrid, Comunidad de	13	Madrid	28	0	1	0	0	0	1	0	0	0	1	0	5more	appartment	yes	1	0	1	0		0	0	0	0	0	1	no	work	1	0	0	0		0	1	0	0	0	1	0	0	1
yes	gforms	40to49	male	ES	Comunitat Valenciana	10	Alicante/Alacant	3	1	0	0	1	0	0	0	0	0	1	0	3	single_family	yes	1	0	1	0		0	0	0	0	0	0	no	basic needs	1	0	0	0		0	0	0	0	0	0	1	0	1
yes	gforms	60to69	female	ES	Comunitat Valenciana	10	Valencia/València	46	0	0	0	0	0	0	1	0	0	1	0	1	appartment	yes	1	0	0	0		0	0	0	0	0	1	no	other	1	0	1	0		0	0	0	0	0	0	0	0	0
yes	gforms	30to39	female	ES	Madrid, Comunidad de	13	Madrid	28	1	0	0	1	1	0	0	0	0	1	0	3	appartment	no	1	0	1	0		0	0	0	0	0	0	no	basic needs	1	0	0	0		0	1	0	0	0	1	1	0	1
yes	gforms	30to39	female	ES	Comunitat Valenciana	10	Alicante/Alacant	3	1	1	0	0	0	0	0	0	0	1	0	3	appartment	yes	1	0	0	0		0	0	0	0	0	1	no	basic needs	1	1	0	0		0	0	0	0	0	0	0	0	1
yes	gforms	50to59	female	ES	Madrid, Comunidad de	13	Madrid	28	0	0	1	0	0	1	0	0	0	1	0	4	single_family	yes	1	0	0	0		0	0	0	1	0	0	no	stayed home	1	0	0	0		0	0	0	0	0	0	0	1	0
[truncated: 139,866 more rows]
[truncated: 56 more columns]
